# Supplementary material for: Probing bacterial cell wall growth by tracing wall-anchored protein complexes
Source: Nat Commun. 2021 Apr 12;12:2160. doi: 10.1038/s41467-021-22483-8 (PMC8042023; doi:10.1038/s41467-021-22483-8)
Supplement: Supplementary file 4 — Supplementary Software 1 [file 41467_2021_22483_MOESM4_ESM.zip]

Archive with 1 entries (1 files):
- code-20210302.docx
