# Supplementary material for: Probing bacterial cell wall growth by tracing wall-anchored protein complexes
Source: Nat Commun. 2021 Apr 12;12:2160. doi: 10.1038/s41467-021-22483-8 (PMC8042023; doi:10.1038/s41467-021-22483-8)
Supplement: Supplementary file 6 — Source Data [file 41467_2021_22483_MOESM6_ESM.xlsx]

## Sheet: Figure 1C_LB
Figure 1C_LB
	Time (min)
	Axial position from the nearest pole (Py) (µm)
	Motor
	1	Time	0	5	10	15	20	25	30	35	40	45	50	55	60	65	70	75	80	85	90	95	100	105
		Py	0.197276	0.177925	0.176678	0.169198	0.202387	0.19508	0.175396	0.188066	0.227458	0.208778	0.198379	0.199945	0.219051	0.173016	0.174428	0.199791	0.172495	0.198347	0.195398	0.198477	0.222188	0.253065
	2	Time	0	5	10	15	20	25	30	35	40	45	50	55	60	65	70	75	80	85	90	95	100	105	110	115	120
		Py	0.558172	0.562641	0.611564	0.60897	0.672802	0.680783	0.743165	0.791902	0.816586	0.819446	0.846245	0.898933	0.921555	0.922042	0.937416	0.982396	0.99836	1.06425	1.08605	1.09825	1.15247	1.2242	1.25333	1.32294	1.36372
	3	Time	0	5	10	15	20	25	30	35	40	45	50	55	60	65	70	75	80	85	90	95	100	105	110	115	120
		Py	0.253011	0.25338	0.224737	0.227156	0.257416	0.229885	0.22381	0.254064	0.252385	0.206428	0.222659	0.196223	0.194202	0.250442	0.252986	0.257903	0.226024	0.221301	0.227833	0.256366	0.1964	0.204443	0.204458	0.20623	0.204144
	4	Time	0	5	10	15	20	25	30	35	40	45	50	55	60	65	70	75
		Py	0.356616	0.375426	0.361475	0.32452	0.327157	0.380484	0.383883	0.379181	0.378951	0.378176	0.353993	0.375899	0.414928	0.375898	0.434695	0.455671
	5	Time	0	5	10	15	20	25	30	35	40	45	50	55	60	65	70	75	80	85	90	95
		Py	0.244822	0.204823	0.205091	0.251648	0.255197	0.230829	0.227724	0.258753	0.258111	0.256227	0.230246	0.256957	0.25222	0.280887	0.305435	0.258062	0.302441	0.307844	0.33238	0.285734
	6	Time	0	5	10	15	20	25	30	35	40	45	50	55	60	65	70	75	80	85	90	95	100	105	110	115	120
		Py	0.568753	0.538248	0.541657	0.581739	0.566509	0.565245	0.590118	0.564468	0.56352	0.51461	0.56754	0.587311	0.568543	0.581587	0.596989	0.651016	0.642666	0.712979	0.721369	0.709721	0.763504	0.825857	0.815219	0.872486	0.95591
	7	Time	0	5	10	15	20	25	30	35	40	45	50	55	60	65	70	75	80	85	90	95	100	105	110	115	120
		Py	0.517597	0.468142	0.509191	0.45729	0.513491	0.590825	0.516625	0.589713	0.580734	0.609004	0.565697	0.590558	0.614349	0.616077	0.641436	0.610873	0.620067	0.618123	0.596844	0.569848	0.619715	0.53769	0.592516	0.616525	0.565357
	8	Time	0	5	10	15	20	25	30	35	40	45	50	55	60	65	70	75	80	85	90	95	100	105
		Py	0.513714	0.535923	0.506838	0.509435	0.535914	0.538653	0.536347	0.511921	0.536407	0.552652	0.563141	0.536485	0.490413	0.43885	0.51954	0.572271	0.544888	0.596856	0.647198	0.622374	0.67703	0.699501
	9	Time	0	5	10	15	20	25	30	35	40	45	50	55
		Py	0.61982	0.607194	0.586637	0.613183	0.637116	0.688026	0.714637	0.685069	0.690255	0.764958	0.718404	0.757116
	10	Time	0	5	10	15	20	25	30	35	40	45	50	55	60	65
		Py	0.540048	0.557746	0.56852	0.599213	0.673334	0.718793	0.615365	0.67089	0.651327	0.648902	0.672135	0.725658	0.700131	0.726671
	11	Time	0	5	10	15	20	25	30	35	40	45	50	55	60	65	70	75	80	85	90	95	100	105	110
		Py	0.516341	0.589249	0.610298	0.512236	0.538976	0.620222	0.570651	0.621784	0.604941	0.596136	0.601665	0.615524	0.64392	0.65825	0.649706	0.638138	0.685652	0.690877	0.714495	0.722706	0.735938	0.731351	0.803494
	12	Time	0	5	10	15	20	25	30	35	40	45	50	55	60	65	70	75	80	85	90	95	100	105	110	115	120
		Py	0.173439	0.171941	0.149206	0.174259	0.142792	0.144531	0.148072	0.165091	0.141762	0.168263	0.14812	0.11705	0.15443	0.142772	0.120174	0.114278	0.169994	0.124684	0.128521	0.192563	0.130217	0.146395	0.141111	0.104384	0.139828
	13	Time	0	5	10	15	20	25	30	35	40	45	50	55	60	65	70
		Py	0.412378	0.364505	0.349019	0.370507	0.34639	0.402244	0.440597	0.483246	0.477274	0.514685	0.50767	0.513924	0.537518	0.509956	0.538551
	14	Time	0	5	10	15	20	25	30	35	40	45	50	55	60	65	70
		Py	0.0255642	0	0	0.0258514	0.025944	0	0.0259245	0	0	0.0240193	0	0.0209083	0	0	0
	15	Time	0	5	10	15	20	25	30	35	40	45	50	55	60	65	70	75	80	85	90	95	100	105	110	115	120	125	130	135	140	145	150	155	160	165	170	175	180	185
		Py	0.0203865	0.0502151	0.0150346	0.010182	0.0513067	0.0162734	0.0126441	0.0440015	0.0306007	0.0433125	0.0311298	0.021663	0.0208448	0.0290662	0.0215985	0.0215237	0.050121	0.0712272	0.0718441	0.0115756	0.0691703	0.0466241	0.0660551	0.0397575	0.0268122	0	0	0.0236483	0.0220695	0	0.0219911	0.0226158	0.0223046	0	0	0	0	0.0222936
	16	Time	0	5	10	15	20	25	30	35	40	45	50	55	60	65	70	75	80
		Py	0.566536	0.569746	0.608044	0.587109	0.656419	0.592742	0.611503	0.641248	0.675264	0.643656	0.687531	0.716605	0.69059	0.724408	0.748908	0.803638	0.806756
	17	Time	0	5	10	15	20	25	30	35	40	45	50	55	60	65	70	75	80
		Py	0.404183	0.399242	0.481647	0.47977	0.481473	0.488619	0.517107	0.537276	0.528085	0.514145	0.629432	0.622033	0.617762	0.644067	0.644786	0.669423	0.670016
	18	Time	0	5	10	15	20	25	30	35	40	45	50	55	60	65	70	75	80	85	90	95
		Py	0.382446	0.330795	0.324823	0.355929	0.409427	0.32654	0.331309	0.343158	0.359666	0.413909	0.347188	0.344302	0.322025	0.352345	0.323313	0.35091	0.353131	0.349661	0.383138	0.378065
	19	Time	0	5	10	15	20	25	30	35	40	45	50	55	60	65	70	75	80	85
		Py	0.543466	0.594045	0.5411	0.567507	0.616294	0.566392	0.599312	0.568865	0.544999	0.552452	0.596504	0.591471	0.648253	0.592944	0.619981	0.725085	0.693632	0.642477
	20	Time	0	5	10	15	20	25	30	35	40	45	50	55	60	65	70	75	80
		Py	0.466244	0.410336	0.486726	0.462398	0.442817	0.485081	0.509362	0.512827	0.479614	0.487659	0.48945	0.487993	0.489438	0.518661	0.505599	0.488187	0.514469
	21	Time	0	5	10	15	20	25	30	35	40	45	50	55	60	65	70	75	80	85	90	95
		Py	0.558598	0.532938	0.563951	0.572461	0.593629	0.642966	0.667139	0.663259	0.699893	0.699391	0.67107	0.701168	0.7016	0.70066	0.751304	0.801701	0.827239	0.799696	0.883065	0.908236
	22	Time	0	5	10	15	20	25	30	35	40	45	50	55
		Py	0.593948	0.595368	0.568054	0.588112	0.622907	0.620192	0.646934	0.590796	0.646851	0.624952	0.700509	0.669695
	23	Time	0	5	10	15	20	25	30	35	40	45	50	55	60	65	70	75	80
		Py	0.4859	0.48753	0.487664	0.511082	0.509361	0.536593	0.517285	0.533359	0.539454	0.56228	0.510424	0.559621	0.512938	0.535244	0.533074	0.561234	0.563393
	24	Time	0	5	10	15	20	25	30	35	40	45	50	55	60	65	70	75	80	85	90	95
		Py	0.358869	0.359272	0.388186	0.33369	0.385001	0.384011	0.460218	0.439432	0.430683	0.456566	0.407685	0.438961	0.4288	0.406997	0.36836	0.484835	0.457701	0.432202	0.472504	0.485811
	25	Time	0	5	10	15	20	25	30	35	40	45	50
		Py	0.324768	0.304102	0.353208	0.351513	0.383537	0.374083	0.373527	0.41086	0.428377	0.45433	0.453663
	26	Time	0	5	10	15	20	25	30	35	40	45	50	55	60	65	70	75	80	85	90	95
		Py	0.321348	0.367181	0.329591	0.322926	0.324198	0.345174	0.411614	0.408921	0.410775	0.455466	0.431375	0.463805	0.46218	0.429403	0.405579	0.440453	0.437008	0.430511	0.412584	0.470863
	27	Time	0	5	10	15	20	25	30	35	40	45	50	55	60	65	70	75	80	85	90	95
		Py	0.433564	0.402532	0.41712	0.390494	0.425238	0.452954	0.48494	0.457211	0.43587	0.397897	0.447479	0.432772	0.429686	0.485465	0.44866	0.457072	0.536781	0.477928	0.587298	0.615179
	28	Time	0	5	10	15	20	25	30	35	40
		Py	0.434261	0.457554	0.502533	0.507627	0.511151	0.479469	0.490382	0.425287	0.479527
	29	Time	0	5	10	15	20	25	30	35	40	45	50	55	60	65	70	75	80	85
		Py	0.484656	0.506291	0.484277	0.434997	0.462548	0.490338	0.513044	0.460724	0.438598	0.514407	0.512378	0.51466	0.49065	0.54398	0.53863	0.53916	0.534706	0.562074
	30	Time	0	5	10	15	20	25	30	35	40	45	50	55	60	65	70
		Py	0.0458609	0.070383	0.097282	0.0714438	0.0952375	0.119014	0.0681116	0.0789983	0.0738726	0.0994648	0.0987157	0.0512966	0.0472908	0.0723797	0.0450441
	31	Time	0	5	10	15	20	25	30	35	40	45	50	55	60	65	70
		Py	0.511831	0.535114	0.559314	0.549666	0.584267	0.609808	0.567049	0.621374	0.616261	0.565441	0.582898	0.619169	0.618286	0.639369	0.638604
	32	Time	0	5	10	15	20	25	30	35	40	45	50	55	60	65	70	75	80	85
		Py	0.460459	0.45568	0.473759	0.497347	0.531177	0.537232	0.493333	0.516408	0.531326	0.528623	0.557121	0.550601	0.600577	0.617434	0.614856	0.619861	0.66476	0.610585
	33	Time	0	5	10	15	20	25	30	35	40	45	50	55
		Py	0.579354	0.583445	0.561521	0.596229	0.613304	0.596519	0.621616	0.618596	0.697931	0.698723	0.697465	0.721255
	34	Time	0	5	10	15	20	25	30	35	40	45	50	55	60	65	70	75	80	85	90
		Py	0.479867	0.460407	0.453003	0.483069	0.47544	0.434707	0.436814	0.479753	0.448065	0.451196	0.52712	0.567801	0.590955	0.589234	0.591479	0.659493	0.61513	0.614013	0.629064
	35	Time	0	5	10	15	20	25	30	35	40	45	50	55	60	65	70	75
		Py	0.335315	0.391875	0.408397	0.386188	0.3844	0.412156	0.408326	0.413287	0.431945	0.487531	0.489499	0.513725	0.494704	0.516624	0.568121	0.539586
	36	Time	0	5	10	15	20	25	30	35	40	45	50	55
		Py	0.546667	0.597274	0.594847	0.552771	0.650183	0.673259	0.647792	0.649906	0.67632	0.741333	0.832685	0.804372
	37	Time	0	5	10	15	20	25	30	35	40	45	50	55	60	65	70	75	80	85	90	95	100	105	110	115	120
		Py	0.585763	0.591903	0.546269	0.584742	0.610903	0.584693	0.596323	0.588958	0.686835	0.671017	0.664803	0.727807	0.683437	0.72296	0.758415	0.792297	0.801776	0.813566	0.795524	0.852917	0.9207	0.827482	0.844862	0.896324	0.852106
	38	Time	0	5	10	15	20	25	30	35	40
		Py	0.375617	0.442514	0.441196	0.410735	0.449745	0.455761	0.488825	0.482658	0.486365
	39	Time	0	5	10	15	20	25	30	35	40	45	50	55	60
		Py	0.272155	0.246091	0.250712	0.302824	0.278101	0.275823	0.278599	0.226696	0.300483	0.249567	0.25718	0.255363	0.258178
	40	Time	0	5	10	15	20	25	30	35	40	45	50	55	60	65	70	75	80
		Py	0.43427	0.455984	0.455391	0.468994	0.431553	0.427737	0.431611	0.476521	0.43084	0.458683	0.481891	0.506895	0.508792	0.510767	0.485249	0.511048	0.559036
	41	Time	0	5	10	15	20	25	30
		Py	0.451995	0.456056	0.513067	0.455383	0.4544	0.457731	0.506839
	42	Time	0	5	10	15	20	25	30	35	40	45	50	55	60	65	70	75	80
		Py	0.571437	0.594184	0.617199	0.619179	0.671733	0.700517	0.695371	0.733575	0.775518	0.757009	0.784638	0.789383	0.848816	0.929291	0.958179	1.00743	1.03192
	43	Time	0	5	10	15	20	25	30	35	40	45
		Py	0.479674	0.466202	0.463724	0.491676	0.511941	0.509399	0.571264	0.563213	0.640323	0.681641
	44	Time	0	5	10	15	20	25	30	35	40	45	50
		Py	0.56794	0.594975	0.595771	0.620606	0.692282	0.710727	0.723575	0.749212	0.774298	0.808127	0.849417
	45	Time	0	5	10	15	20	25	30	35	40	45	50	55	60	65	70	75
		Py	0.289142	0.290992	0.308672	0.28391	0.307786	0.330584	0.306952	0.303807	0.345692	0.385448	0.334737	0.358007	0.33321	0.355349	0.329517	0.345352
	46	Time	0	5	10	15	20	25	30	35	40	45	50	55	60	65	70	75
		Py	0.355953	0.291806	0.357406	0.375547	0.379721	0.423886	0.45509	0.458008	0.458477	0.504851	0.507865	0.461052	0.542835	0.558919	0.526417	0.468634
	47	Time	0	5	10	15	20	25	30	35	40	45	50	55	60
		Py	0.356933	0.383708	0.411055	0.413137	0.416345	0.439514	0.463833	0.511345	0.513811	0.59285	0.553061	0.533112	0.542214
	48	Time	0	5	10	15	20	25	30	35	40	45	50
		Py	0.467912	0.411807	0.486401	0.487041	0.610226	0.59078	0.569637	0.591641	0.571507	0.567489	0.593175
	49	Time	0	5	10	15	20	25	30	35	40	45	50	55	60	65	70	75	80	85
		Py	0.533728	0.584274	0.585028	0.607418	0.575246	0.612902	0.58158	0.608793	0.632335	0.610668	0.689215	0.715045	0.707827	0.713813	0.689616	0.710616	0.716516	0.72383
	50	Time	0	5	10	15	20	25	30	35	40	45
		Py	1.25871	1.29049	1.32327	1.32537	1.39526	1.40164	1.42893	1.48061	1.45282	1.51637
	51	Time	0	5	10	15	20	25	30	35	40	45
		Py	0.715158	0.766265	0.747318	0.747821	0.747332	0.799865	0.799971	0.819282	0.851223	0.844132
	52	Time	0	5	10	15	20	25	30	35	40	45
		Py	0.922264	0.920305	0.943662	0.984014	1.00074	1.05022	1.05497	1.09949	1.1062	1.10889
	53	Time	0	5	10	15	20	25	30	35	40
		Py	0.960902	0.916399	0.977108	1.02697	1.08258	1.1376	1.16588	1.25179	1.29541
	54	Time	0	5	10	15	20	25	30	35	40	45	50	55
		Py	1.11584	1.09851	1.1138	1.10732	1.13874	1.16107	1.18036	1.1883	1.20392	1.24248	1.28186	1.31584
	55	Time	0	5	10	15	20	25	30	35	40	45	50	55	60	65	70	75
		Py	1.11616	1.1517	1.12972	1.15883	1.1812	1.21974	1.20869	1.26831	1.24512	1.25203	1.27215	1.34282	1.34979	1.39596	1.43264	1.46192
	56	Time	0	5	10	15	20	25	30	35	40	45	50	55	60	65	70	75	80	85	90	95	100	105
		Py	0.888659	0.91192	0.89945	0.950519	0.908119	0.955344	0.921012	0.957371	0.985369	0.993937	1.00986	0.990901	1.11632	1.07202	1.10442	1.20105	1.17625	1.23322	1.28714	1.33394	1.40534	1.44623
	57	Time	0	5	10	15	20	25	30	35	40	45	50	55	60	65	70	75	80	85	90	95	100	105
		Py	0.995874	0.988719	1.00232	1.02248	1.02527	1.06433	1.05298	1.06959	1.05746	1.07885	1.1011	1.13232	1.1397	1.15404	1.17352	1.20172	1.22021	1.2547	1.32271	1.37636	1.41621	1.45918
	58	Time	0	5	10	15	20	25	30	35	40	45	50	55	60	65	70	75	80	85	90	95	100	105
		Py	1.23254	1.21147	1.22574	1.27102	1.28894	1.30065	1.31441	1.31946	1.34558	1.328	1.3231	1.35481	1.38954	1.41605	1.44999	1.47736	1.548	1.59683	1.62422	1.70361	1.71749	1.78741
	59	Time	0	5	10	15	20	25	30	35	40	45	50	55	60	65	70	75	80	85
		Py	1.04512	1.10398	1.09843	1.13613	1.11306	1.12701	1.18883	1.24691	1.21941	1.26234	1.36216	1.38099	1.38402	1.49196	1.55494	1.60459	1.66718	1.72716
	60	Time	0	5	10	15	20	25	30	35	40	45	50	55	60	65	70	75	80	85
		Py	0.822584	0.855285	0.874158	0.913795	0.875444	0.928822	0.924655	0.957128	0.954771	0.947091	1.00755	1.03807	1.0414	1.13613	1.16009	1.15888	1.16577	1.25479
	61	Time	0	5	10	15	20	25	30	35	40	45	50	55	60	65	70	75	80	85
		Py	0.938219	0.982869	0.964886	0.966642	0.968453	0.962372	0.991098	1.00027	1.03216	1.05946	1.03594	1.05557	1.06676	1.10278	1.15583	1.18856	1.25685	1.30546
	62	Time	0	5	10	15	20	25	30	35	40	45	50	55	60	65	70	75	80	85	90	95	100
		Py	1.01229	0.959727	0.942379	1.02553	0.996745	1.03091	1.01905	1.03498	1.04937	1.08828	1.06213	1.1256	1.14597	1.17159	1.2319	1.24487	1.34425	1.33265	1.32366	1.40135	1.47852
	63	Time	0	5	10	15	20	25	30	35	40	45	50	55	60	65	70	75	80	85	90	95	100
		Py	0.777106	0.750669	0.720319	0.76328	0.774005	0.768176	0.745211	0.760856	0.774234	0.788102	0.775257	0.798582	0.791994	0.844059	0.839585	0.879489	0.938366	0.927308	0.918795	0.955335	1.00757
	64	Time	0	5	10	15	20	25	30	35	40	45	50
		Py	0.839296	0.896337	0.875075	0.914291	0.976656	1.02973	1.07743	1.08269	1.0957	1.15601	1.19591
	65	Time	0	5	10	15	20	25	30	35	40	45	50
		Py	0.780498	0.824284	0.844549	0.865257	0.939088	0.95232	1.02708	1.07961	1.10813	1.13934	1.23622
	66	Time	0	5	10	15	20	25	30	35
		Py	1.19102	1.26512	1.257	1.33511	1.41733	1.51487	1.56595	1.58151
	67	Time	0	5	10	15	20	25	30	35
		Py	0.621549	0.700257	0.658738	0.69953	0.73337	0.727841	0.793638	0.751314
	68	Time	0	5	10	15	20	25	30
		Py	0.670201	0.709877	0.6572	0.656743	0.71245	0.739577	0.743615
	69	Time	0	5	10	15	20	25	30
		Py	1.01046	1.03859	1.05113	1.10185	1.1199	1.17271	1.21601
	70	Time	0	5	10	15	20	25	30	35	40	45	50
		Py	1.17146	1.23139	1.22411	1.27755	1.28927	1.31005	1.367	1.42356	1.45435	1.52193	1.51929
	71	Time	0	5	10	15	20	25	30	35	40	45	50
		Py	1.01772	1.00878	1.05886	1.04485	1.1024	1.06342	1.0956	1.12715	1.12219	1.15582	1.14376
	72	Time	0	5	10	15	20	25	30	35	40	45	50	55	60	65	70	75	80	85	90	95	100	105	110	115
		Py	1.14404	1.12323	1.15255	1.14122	1.16714	1.17235	1.23205	1.2678	1.21519	1.27057	1.27083	1.29794	1.30898	1.36084	1.39055	1.3875	1.4318	1.49967	1.56175	1.57843	1.555	1.52203	1.57925	1.62362
	73	Time	0	5	10	15	20	25	30	35
		Py	0.943715	0.985703	1.00215	1.04239	1.06764	1.10087	1.10466	1.18862
	74	Time	0	5	10	15	20	25	30	35
		Py	1.11492	1.16342	1.20804	1.28214	1.36016	1.40247	1.48166	1.56801
	75	Time	0	5	10	15	20	25	30	35
		Py	1.12742	1.20878	1.22393	1.31714	1.36904	1.36369	1.39295	1.42472
	76	Time	0	5	10	15	20	25	30	35
		Py	0.720506	0.762622	0.754253	0.819896	0.80551	0.824825	0.842581	0.88688
	77	Time	0	5	10	15	20	25	30	35	40	45	50	55	60	65	70	75	80	85	90	95	100
		Py	0.935944	0.942282	0.959794	0.986034	0.983674	1.00042	1.02113	1.03847	1.07564	1.06589	1.09962	1.07602	1.1607	1.16515	1.22986	1.24585	1.27736	1.33963	1.35054	1.3992	1.43717
	78	Time	0	5	10	15	20	25	30	35	40	45	50	55	60	65	70	75	80	85	90	95	100
		Py	0.922834	0.968318	0.92054	0.920761	0.944489	0.961165	0.95573	0.97304	0.984141	0.987397	0.981291	0.997688	1.04254	1.03435	1.07301	1.12807	1.15946	1.20886	1.23275	1.29456	1.28027
	79	Time	0	5	10	15	20	25	30	35	40	45	50
		Py	1.20347	1.22715	1.30318	1.34936	1.41783	1.48412	1.58267	1.64506	1.72826	1.80126	1.9082
	80	Time	0	5	10	15	20	25	30	35	40	45	50
		Py	1.13881	1.20044	1.25136	1.30956	1.3546	1.4188	1.48908	1.54458	1.63301	1.73961	1.83685
	81	Time	0	5	10	15	20	25	30	35
		Py	0.670075	0.6882	0.708991	0.696175	0.773472	0.765497	0.792102	0.820597
	82	Time	0	5	10	15	20	25	30	35
		Py	0.66966	0.675574	0.708632	0.707509	0.773472	0.742278	0.792102	0.809482
	83	Time	0	5	10	15	20	25	30	35	40	45	50	55	60
		Py	1.06206	1.05951	1.11975	1.18279	1.19927	1.31504	1.413	1.48632	1.57088	1.68643	1.83891	1.90068	2.04273
	84	Time	0	5	10	15	20	25	30	35	40	45
		Py	0.728655	0.710126	0.750541	0.859311	0.89697	0.984302	1.00026	1.02816	1.09428	1.1239
	85	Time	0	5	10	15	20	25	30	35	40	45
		Py	0.869313	0.934668	0.904888	0.957078	1.03736	1.0594	1.11478	1.16374	1.19261	1.2497
	86	Time	0	5	10	15	20	25	30	35	40	45	50
		Py	1.19996	1.19097	1.25063	1.32553	1.3788	1.48323	1.55018	1.65618	1.70997	1.77452	1.89432
	87	Time	0	5	10	15	20	25	30	35	40	45	50	55	60
		Py	1.03196	1.13918	1.07826	1.20312	1.24707	1.34631	1.39619	1.53307	1.60174	1.78146	1.77419	1.9406	2.00127
	88	Time	0	2.5	5	7.5	10	12.5	15	17.5	20	22.5	25	27.5	30
		Py	1.01074	0.993104	1.0142	0.921307	1.01371	1.04389	1.05754	1.06111	1.02956	1.1041	1.08949	1.09197	1.16896
	89	Time	0	2.5	5	7.5	10	12.5	15	17.5	20	22.5	25	27.5	30	32.5	35	37.5	40	42.5	45	47.5	50	52.5	55	57.5
		Py	1.24735	1.18913	1.23105	1.23328	1.2966	1.27116	1.31987	1.34992	1.4159	1.4547	1.44	1.43526	1.5791	1.57811	1.63696	1.71532	1.78746	1.81981	1.85273	1.9514	2.06022	2.11139	2.11092	2.10304
	90	Time	0	2.5	5	7.5	10	12.5
		Py	1.01061	1.04049	1.05177	1.0882	1.08836	1.11842
	91	Time	0	2.5	5	7.5	10	12.5	15	17.5	20	22.5	25	27.5	30	32.5	35
		Py	1.26865	1.26095	1.2649	1.30372	1.40958	1.39424	1.36675	1.36684	1.39846	1.44698	1.4954	1.529	1.62969	1.61934	1.72164
	92	Time	0	2.5	5	7.5	10	12.5	15	17.5	20	22.5	25	27.5	30	32.5
		Py	1.26242	1.25396	1.35135	1.33548	1.3487	1.35346	1.40419	1.41338	1.5303	1.60911	1.66647	1.63354	1.75372	1.75224
	93	Time	0	2.5	5	7.5	10	12.5	15	17.5	20	22.5	25	27.5	30	32.5	35	37.5	40	42.5
		Py	0.72016	0.665862	0.669214	0.681863	0.726402	0.688293	0.730885	0.774816	0.746247	0.695102	0.752608	0.81553	0.751907	0.786865	0.816201	0.813621	0.833091	0.871657
	94	Time	0	2.5	5	7.5	10	12.5	15	17.5	20	22.5	25	27.5	30	32.5	35	37.5	40	42.5	45	47.5	50	52.5	55	57.5	60	62.5
		Py	0.937009	0.93897	0.931416	0.958395	1.00456	0.942851	1.01855	1.02618	1.02313	1.0351	1.09641	1.07407	1.11305	1.08911	1.18907	1.21762	1.24934	1.26681	1.34887	1.35642	1.37715	1.40308	1.44873	1.583	1.58114	1.57657
	95	Time	0	2.5	5	7.5	10	12.5	15	17.5	20	22.5	25	27.5	30	32.5	35	37.5	40	42.5	45
		Py	1.02495	1.05792	1.06413	1.11286	1.10285	1.07987	1.12621	1.1723	1.1693	1.18863	1.23224	1.24002	1.27281	1.25314	1.33757	1.38074	1.43771	1.42783	1.52531
	96	Time	0	2.5	5	7.5	10	12.5	15	17.5	20	22.5	25	27.5	30	32.5
		Py	0.900375	0.93105	0.877693	0.902108	0.98476	0.902923	0.974094	0.938578	1.00782	0.981292	1.01268	1.03265	1.07578	1.11242
	97	Time	0	2.5	5	7.5	10	12.5	15	17.5	20	22.5	25	27.5	30	32.5	35	37.5	40	42.5	45	47.5	50	52.5	55	57.5	60	62.5	65	67.5	70	72.5	75	77.5	80
		Py	0.722128	0.745934	0.743829	0.776498	0.82038	0.756448	0.792833	0.831562	0.864356	0.844684	0.870465	0.872053	0.912571	0.927715	0.951996	0.948507	0.941037	0.980223	1.01617	1.06553	1.08533	1.08654	1.09024	1.10746	1.11348	1.13497	1.14732	1.21628	1.20178	1.27695	1.25442	1.29263	1.35678
	98	Time	0	5	10	15	20	25
		Py	0.823802	0.863605	0.925842	0.969733	1.03641	1.08065
	99	Time	0	5	10	15	20	25	30	35	40
		Py	0.690826	0.732226	0.713742	0.79414	0.742962	0.788268	0.84513	0.850931	0.859173
	100	Time	0	5	10	15	20	25	30	35	40
		Py	0.888084	0.903171	0.963045	1.0042	1.00514	1.03807	1.12093	1.13969	1.13428
	101	Time	0	5	10	15	20	25	30	35	40
		Py	1.17608	1.22495	1.24067	1.26295	1.36109	1.41066	1.43992	1.45095	1.4876
	102	Time	0	5	10	15	20	25	30	35	40	45	50	55	60	65	70	75	80
		Py	1.08944	1.09431	1.13699	1.13227	1.19034	1.18221	1.22105	1.21469	1.22616	1.28011	1.25009	1.26698	1.29403	1.31456	1.33106	1.36645	1.35866
	103	Time	0	5	10	15	20	25	30	35	40	45	50	55	60
		Py	0.843942	0.801585	0.879154	0.850146	0.915766	0.910385	0.914597	0.9302	0.944949	1.01054	0.946958	0.96493	0.979819
	104	Time	0	5	10	15	20	25	30	35	40
		Py	1.08603	1.15521	1.23305	1.23441	1.25892	1.23688	1.24928	1.30991	1.36796
	105	Time	0	5	10	15	20	25	30	35	40
		Py	1.24273	1.27283	1.3248	1.27367	1.36374	1.42033	1.41945	1.46732	1.53828
	106	Time	0	5	10	15	20	25	30	35	40	45	50	55
		Py	0.89711	0.911774	0.936699	0.895989	0.980501	0.990296	0.995119	1.05027	1.0395	1.08132	1.09372	1.1138
	107	Time	0	5	10	15	20	25	30	35	40	45	50	55
		Py	1.25128	1.35125	1.36749	1.38579	1.45064	1.45376	1.52382	1.5716	1.60739	1.6937	1.70527	1.7387
	108	Time	0	5	10	15	20	25	30	35	40	45	50	55
		Py	1.13211	1.1461	1.21054	1.23165	1.27875	1.35106	1.41041	1.47822	1.49684	1.57738	1.61986	1.68729
	109	Time	0	5	10	15	20	25	30	35	40	45	50	55
		Py	1.29803	1.31886	1.34307	1.32709	1.44815	1.40511	1.50705	1.52475	1.55272	1.60883	1.61909	1.64915
	110	Time	0	5	10	15	20	25	30	35
		Py	0.871337	0.865401	0.950968	0.878538	0.910821	0.886288	0.938273	0.995457
	111	Time	0	5	10	15	20	25	30	35	40
		Py	0.858495	0.863084	0.882352	0.874775	0.902989	0.886192	0.942557	0.931332	0.963662
	112	Time	0	5	10	15	20	25	30	35	40
		Py	1.21326	1.27383	1.29617	1.34041	1.41139	1.45266	1.40766	1.44594	1.47384
	113	Time	0	5	10	15	20	25	30	35	40
		Py	0.740595	0.719087	0.738418	0.769911	0.758564	0.742022	0.837409	0.813533	0.846026
	114	Time	0	5	10	15	20	25	30	35	40
		Py	0.765376	0.827879	0.799381	0.842653	0.8732	0.877838	0.882926	0.895451	0.883907
	115	Time	0	5	10	15	20	25	30	35	40	45	50	55
		Py	0.912635	0.964535	0.953465	0.975468	0.984592	1.00208	1.0469	1.09949	1.14267	1.20221	1.23903	1.22468
	116	Time	0	5	10	15	20	25	30	35
		Py	1.27221	1.29963	1.36221	1.40413	1.42007	1.45914	1.5256	1.63346
	117	Time	0	5	10	15	20	25	30	35
		Py	0.708469	0.696582	0.732882	0.721511	0.700501	0.752067	0.764831	0.832521
	118	Time	0	5	10	15	20	25	30	35	40	45	50	55	60
		Py	1.20641	1.25746	1.28894	1.33867	1.41784	1.52246	1.55721	1.72654	1.77627	1.84515	1.86379	1.93338	1.97688
	119	Time	0	5	10	15	20	25	30	35	40	45	50	55	60
		Py	1.2587	1.29666	1.34119	1.39127	1.45715	1.53552	1.57031	1.75283	1.78935	1.83207	1.88994	1.93338	1.97688
	120	Time	0	5	10	15	20	25	30	35	40	45	50	55	60
		Py	1.17395	1.19415	1.21522	1.27533	1.26799	1.31033	1.3582	1.41317	1.49826	1.57672	1.58769	1.61989	1.66965
	121	Time	0	5	10	15	20	25	30	35	40	45	50	55	60	65	70	75	80
		Py	1.008	1.01508	1.0098	1.03417	1.03201	1.0863	1.10292	1.15226	1.14149	1.16771	1.13561	1.21313	1.1918	1.19433	1.18935	1.23897	1.30258
	122	Time	0	5	10	15	20	25	30	35	40	45	50	55	60	65	70	75	80	85	90	95
		Py	0.819458	0.784433	0.839093	0.853786	0.861105	0.858993	0.889195	0.893364	0.932722	0.993181	1.0248	1.02352	0.998301	1.0394	1.05287	1.05985	1.08255	1.06729	1.11895	1.11369
	123	Time	0	5	10	15	20	25	30	35	40	45
		Py	1.08391	1.1029	1.12193	1.11088	1.10903	1.15975	1.21768	1.2776	1.28381	1.38633
	124	Time	0	5	10	15	20	25	30	35	40	45
		Py	0.763703	0.774997	0.771527	0.79883	0.805099	0.86345	0.841908	0.856322	0.913388	0.926648
	125	Time	0	5	10	15	20	25	30	35	40
		Py	1.11272	1.18017	1.21021	1.22266	1.25453	1.27153	1.3258	1.30403	1.3713
	126	Time	0	5	10	15	20	25	30	35	40
		Py	0.996181	1.05299	1.07736	1.07659	1.20686	1.22063	1.30289	1.25877	1.29263
	127	Time	0	5	10	15	20	25	30	35	40
		Py	1.16512	1.23244	1.24944	1.26192	1.30702	1.33709	1.378	1.42204	1.4367
	128	Time	0	5	10	15	20	25	30	35	40	45	50	55	60	65	70	75	80	85	90
		Py	0.803509	0.80788	0.831251	0.86226	0.923553	0.979132	0.96746	1.02256	1.00574	1.05657	1.02065	1.13521	1.12231	1.15893	1.14096	1.20925	1.21746	1.22415	1.28799
	129	Time	0	5	10	15	20	25	30	35	40	45	50	55	60	65	70	75	80	85	90
		Py	1.29762	1.35903	1.39352	1.46323	1.47202	1.56707	1.58235	1.58322	1.68107	1.69651	1.73809	1.78037	1.80841	1.8644	1.94555	2.00432	2.12634	2.12135	2.24253
	130	Time	0	5	10	15	20	25	30	35	40	45	50	55	60	65	70	75	80	85	90
		Py	1.271	1.293	1.34113	1.39734	1.4457	1.51436	1.55605	1.54377	1.61505	1.61792	1.69861	1.74067	1.79523	1.78557	1.85352	1.91276	1.99532	2.05598	2.08484
	131	Time	0	5	10	15	20	25	30	35
		Py	1.26072	1.29754	1.34425	1.3481	1.42574	1.54146	1.60725	1.67167
	132	Time	0	5	10	15	20	25	30	35	40	45	50	55	60	65	70	75	80
		Py	0.759892	0.734046	0.767016	0.77714	0.742943	0.79129	0.765929	0.831373	0.835776	0.877812	0.888822	0.923617	0.975702	0.989777	0.993547	1.03728	1.07294
	133	Time	0	5	10	15	20	25	30	35	40	45	50	55	60	65	70	75	80
		Py	0.842841	0.830916	0.859213	0.86363	0.905826	0.933523	0.946203	0.937066	1.00416	1.02528	1.04051	1.1117	1.1262	1.14997	1.18851	1.19319	1.25357
	134	Time	0	5	10	15	20	25	30	35	40	45	50	55	60	65	70	75	80
		Py	0.763527	0.711665	0.727841	0.744995	0.761519	0.814803	0.827681	0.792528	0.833504	0.840924	0.870014	0.914352	0.95477	0.979598	0.991101	0.996364	1.05667
	135	Time	0	5	10	15	20	25	30	35	40
		Py	1.08329	1.07876	1.05931	1.11009	1.13267	1.15644	1.16843	1.1951	1.20959
	136	Time	0	5	10	15	20	25	30	35	40	45
		Py	0.624662	0.623607	0.625721	0.651408	0.700459	0.700747	0.708435	0.728509	0.786062	0.85764
	137	Time	0	5	10	15	20	25	30	35	40	45
		Py	0.99085	1.05559	1.03031	1.0963	1.158	1.11924	1.13999	1.23922	1.31014	1.34108
	138	Time	0	5	10	15	20	25	30	35	40	45	50
		Py	0.833144	0.844732	0.83648	0.846234	0.831969	0.857587	0.881041	0.924947	1.03225	1.08348	1.1019
	139	Time	0	5	10	15	20	25	30	35	40	45	50	55	60	65
		Py	1.29535	1.35105	1.3599	1.43645	1.42039	1.4592	1.48459	1.58163	1.60144	1.76515	1.88331	1.97373	2.07605	2.19698
	140	Time	0	5	10	15	20	25	30	35	40	45	50	55	60	65
		Py	1.13451	1.17677	1.15981	1.1752	1.19826	1.26971	1.31353	1.38667	1.48165	1.58503	1.66933	1.81658	1.90626	1.99813
	141	Time	0	5	10	15	20	25	30	35	40
		Py	1.16059	1.21281	1.22507	1.27196	1.31889	1.38304	1.37446	1.47833	1.50048
	142	Time	0	5	10	15	20	25	30	35	40	45	50	55	60
		Py	0.688069	0.717783	0.700879	0.724811	0.730971	0.723478	0.754339	0.754623	0.767064	0.783953	0.781409	0.812158	0.788633
	143	Time	0	5	10	15	20	25	30	35	40	45	50	55	60
		Py	1.17061	1.2036	1.17617	1.2373	1.2197	1.27297	1.2896	1.39614	1.35421	1.38732	1.43791	1.52225	1.59869
	144	Time	0	5	10	15	20	25
		Py	1.17684	1.26027	1.26116	1.28803	1.32934	1.36633
	145	Time	0	5	10	15	20	25
		Py	0.822258	0.86831	0.894236	0.947787	0.975979	0.947533
	146	Time	0	5	10	15	20	25	30	35	40
		Py	1.22312	1.27635	1.3171	1.34919	1.3615	1.41175	1.41998	1.48883	1.60081
	147	Time	0	5	10	15	20	25	30	35	40
		Py	0.700116	0.677692	0.714121	0.708711	0.76074	0.718498	0.789918	0.806476	0.840607
	148	Time	0	5	10	15	20	25	30	35	40
		Py	1.08514	1.22077	1.30708	1.3694	1.50167	1.5554	1.5525	1.67052	1.77069
	149	Time	0	5	10	15	20	25	30	35
		Py	1.08952	1.16731	1.15072	1.15816	1.24487	1.28182	1.37963	1.40111
	150	Time	0	5	10	15	20	25	30
		Py	1.24912	1.27349	1.27635	1.34726	1.28503	1.36839	1.4052
	151	Time	0	5	10	15	20	25	30	35	40	45	50	55	60	65	70	75
		Py	1.1691	1.21452	1.24506	1.25143	1.28814	1.2785	1.31813	1.32464	1.35363	1.42095	1.49724	1.59876	1.62062	1.69807	1.69634	1.77933
	152	Time	0	5	10	15	20	25	30
		Py	0.713972	0.76899	0.744654	0.806247	0.793713	0.811499	0.804455
	153	Time	0	5	10	15	20	25
		Py	1.15531	1.17314	1.26482	1.30495	1.33551	1.37929
	154	Time	0	5	10	15	20	25
		Py	1.27142	1.31211	1.44455	1.57191	1.69184	1.74223
	155	Time	0	5	10	15	20	25	30	35	40	45	50	55	60	65	70	75	80
		Py	1.01898	1.01887	1.09671	1.07843	1.13858	1.14974	1.21322	1.25724	1.34454	1.38837	1.43177	1.55048	1.64843	1.77141	1.79702	1.84037	1.90855
	156	Time	0	5	10	15	20	25	30	35	40	45	50	55	60	65	70	75	80
		Py	1.19027	1.19044	1.25393	1.23717	1.31079	1.3214	1.35759	1.42867	1.50226	1.54654	1.60179	1.73473	1.81904	1.89	1.98032	2.05091	2.14439
	157	Time	0	5	10	15	20	25
		Py	1.06082	1.10808	1.1642	1.29437	1.32144	1.3741
	158	Time	0	5	10	15	20	25
		Py	0.661291	0.618795	0.682148	0.699737	0.704979	0.684208
	159	Time	0	5	10	15	20	25	30	35	40
		Py	0.79512	0.830066	0.825664	0.857495	0.908002	0.946467	0.968246	1.01755	1.05318
	160	Time	0	5	10	15	20	25	30	35	40	45	50
		Py	1.00243	1.08943	1.18211	1.1819	1.25189	1.34847	1.42353	1.50096	1.5243	1.59162	1.67297
	161	Time	0	5	10	15	20	25	30	35	40	45	50
		Py	0.725858	0.816794	0.818449	0.81738	0.842242	0.817213	0.844105	0.950758	0.933887	0.920764	0.999572
	162	Time	0	5	10	15	20	25	30	35	40	45
		Py	0.690038	0.708386	0.771932	0.83537	0.920504	0.897667	0.966902	0.987865	1.09542	1.14034
	163	Time	0	5	10	15	20	25	30	35	40	45
		Py	1.1307	1.20545	1.21939	1.2662	1.29353	1.40424	1.53725	1.60532	1.72165	1.80382
	164	Time	0	5	10	15	20	25	30	35	40	45	50
		Py	1.29258	1.37217	1.43533	1.5097	1.50795	1.63455	1.7132	1.77505	1.85862	1.99285	2.08731
	165	Time	0	2.5	5	7.5	10	12.5	15	17.5	20	22.5	25	27.5	30	32.5	35	37.5	40	42.5
		Py	0.741811	0.75614	0.777904	0.764306	0.777404	0.801744	0.822063	0.832095	0.857946	0.826316	0.846368	0.892873	0.865241	0.833565	0.895435	0.896467	0.896622	0.891366
	166	Time	0	2.5	5	7.5	10	12.5	15	17.5	20	22.5	25	27.5	30	32.5	35	37.5	40	42.5
		Py	1.10965	1.13707	1.14584	1.14422	1.17064	1.20776	1.26934	1.30385	1.34263	1.32317	1.38456	1.40368	1.45442	1.43515	1.51166	1.52614	1.56514	1.57235
	167	Time	0	2.5	5	7.5	10	12.5	15	17.5	20	22.5	25	27.5	30	32.5	35	37.5	40	42.5
		Py	1.18113	1.15747	1.18432	1.18018	1.1779	1.29928	1.27041	1.29158	1.39077	1.40195	1.4276	1.50055	1.50814	1.51752	1.56786	1.61285	1.64349	1.66393
	168	Time	0	5	10	15	20	25	30	35	40	45	50	55	60	65	70	75	80	85	90	95	100	105	110	115
		Py	0.401235	0.401763	0.413108	0.431902	0.463402	0.500736	0.498285	0.520946	0.497159	0.507954	0.528913	0.526369	0.570824	0.559733	0.559225	0.59952	0.576708	0.553991	0.599885	0.566614	0.604757	0.58676	0.622019	0.580016
	169	Time	0	5	10	15	20	25	30	35	40	45	50	55	60	65	70	75	80	85	90	95	100	105	110	115	120
		Py	0.350016	0.272561	0.270043	0.281414	0.315415	0.304047	0.30777	0.34816	0.292286	0.333299	0.297065	0.333745	0.337081	0.31055	0.3221	0.316228	0.35573	0.310778	0.386015	0.370638	0.362737	0.346036	0.431461	0.373604	0.412509
	170	Time	0	5	10	15	20	25	30	35	40	45	50	55	60	65	70	75	80	85	90	95	100	105	110	115	120
		Py	0.0481862	0.00288327	0.00856358	0.00263561	0	0	0	0.00264959	0.00741817	0	0.00711611	0.00706164	0.00252516	0.02125	0.0172029	0.0104996	0.0253854	0.0132122	0	0.0383421	0	0.0131007	0.0128856	0.0408393	0.0227764
	171	Time	0	5	10	15	20	25	30	35	40	45	50	55	60	65	70	75	80	85	90	95	100	105	110	115
		Py	0.0395327	0.0526985	0.0507781	0.0783695	0.00703432	0.00783792	0.0470979	0.0160535	0.00367308	0.0220729	0.0422602	0.0213022	0.0455318	0.0300648	0.0232391	0.0403832	0.0299925	0.0688882	0.0540714	0.0377934	0.00515808	0.0176037	0.0188776	0.0545401
	172	Time	0	5	10	15	20	25	30	35	40	45	50	55	60	65	70	75	80	85	90	95	100	105	110	115
		Py	0.436853	0.449699	0.48206	0.477393	0.511459	0.527579	0.545739	0.580346	0.580448	0.53296	0.591929	0.619522	0.661002	0.622409	0.675792	0.679279	0.679858	0.698226	0.725802	0.735523	0.758231	0.763592	0.757034	0.768204
	173	Time	0	5	10	15	20	25	30	35	40	45	50	55	60	65	70	75	80	85	90	95	100	105	110	115
		Py	0.0826156	0.0490046	0.0727081	0.0766071	0.0909735	0.0848183	0.115202	0.130374	0.123772	0.103439	0.10596	0.154435	0.127016	0.12354	0.15476	0.136291	0.133505	0.141114	0.140285	0.157093	0.09732	0.111387	0.0884609	0.0705386
	174	Time	0	5	10	15	20	25	30	35	40	45	50	55	60	65	70	75	80	85	90	95	100	105	110	115
		Py	0.0261951	0.0077322	0	0	0	0.00714071	0.00345966	0.00763259	0	0	0	0.0106839	0	0.0146463	0.00285881	0.00395709	0.0247861	0	0	0	0.0335402	0.0200453	0.00769243	0.0529513
	175	Time	0	5	10	15	20	25	30	35	40	45	50	55	60	65	70	75	80	85	90	95	100	105	110	115	120
		Py	0.313888	0.295006	0.278641	0.283343	0.291787	0.330744	0.339521	0.299101	0.321393	0.329481	0.346545	0.324067	0.388114	0.413567	0.412472	0.397321	0.396535	0.37171	0.388549	0.387198	0.383811	0.380526	0.357123	0.40396	0.391926
	176	Time	0	5	10	15	20	25	30	35	40	45	50	55	60	65	70	75	80	85
		Py	0.263048	0.30691	0.32393	0.306665	0.342668	0.371553	0.295941	0.301963	0.267367	0.365297	0.382309	0.382479	0.381844	0.333112	0.372618	0.357394	0.357411	0.411788
	177	Time	0	5	10	15	20	25	30	35	40	45	50	55	60	65	70	75	80	85	90	95	100	105	110	115	120
		Py	0.35373	0.373098	0.403588	0.372671	0.441674	0.407619	0.438699	0.50353	0.518621	0.479758	0.459623	0.52737	0.489071	0.449393	0.498811	0.482931	0.48943	0.460819	0.51102	0.499683	0.491161	0.517994	0.51525	0.512922	0.565569
	178	Time	0	5	10	15	20	25	30	35	40	45	50	55	60	65	70	75	80	85	90	95	100	105	110	115	120
		Py	0.197754	0.165116	0.200426	0.194875	0.170505	0.168682	0.164251	0.14668	0.172413	0.201099	0.166379	0.206992	0.2057	0.185612	0.165941	0.153753	0.153291	0.165365	0.152952	0.144673	0.159339	0.150316	0.12974	0.149522	0.125973
	179	Time	0	5	10	15	20	25	30	35	40	45	50	55	60	65	70	75	80	85	90	95	100	105	110	115	120
		Py	0.395453	0.346504	0.373934	0.336106	0.404944	0.403382	0.442029	0.423102	0.45255	0.424579	0.465771	0.428685	0.397075	0.452968	0.43537	0.459546	0.378067	0.343676	0.422191	0.39966	0.395502	0.387234	0.446295	0.502297	0.41849
	180	Time	0	5	10	15	20	25	30	35	40	45	50	55	60	65	70	75	80	85	90	95	100	105	110	115	120
		Py	0.203535	0.21402	0.137974	0.149951	0.133393	0.0944266	0.131721	0.0725595	0.0916465	0.135158	0.112579	0.121688	0.0846503	0.123718	0.146308	0.173116	0.175643	0.178668	0.178365	0.136135	0.24411	0.218749	0.19868	0.24287	0.309154
	181	Time	0	5	10	15	20	25	30	35	40	45	50	55	60	65	70	75	80	85	90	95
		Py	0.161918	0.15343	0.153284	0.183636	0.17866	0.166288	0.152228	0.148397	0.146353	0.154477	0.16594	0.16376	0.134438	0.179481	0.166852	0.17909	0.174766	0.172411	0.166623	0.230148
	182	Time	0	5	10	15	20	25	30	35	40	45	50	55	60	65	70	75	80	85	90	95	100	105	110	115	120
		Py	0.425369	0.435056	0.451714	0.423944	0.427357	0.453513	0.443573	0.486058	0.463998	0.491222	0.515971	0.527887	0.507987	0.55398	0.513383	0.515297	0.540024	0.529746	0.503475	0.52931	0.54152	0.546363	0.565833	0.596505	0.544949
	183	Time	0	5	10	15	20	25	30	35	40	45	50	55	60	65	70	75	80	85	90	95	100	105	110	115	120
		Py	0.271712	0.254691	0.247842	0.245122	0.280619	0.322915	0.313943	0.318354	0.335712	0.338597	0.363186	0.358172	0.339487	0.355625	0.347448	0.377432	0.344138	0.386105	0.397161	0.400256	0.37317	0.384669	0.390305	0.410175	0.369002
	184	Time	0	5	10	15	20	25	30	35	40	45	50	55	60	65	70	75	80	85	90	95	100	105	110	115	120
		Py	0.217296	0.202883	0.146229	0.189972	0.233541	0.215717	0.182142	0.183533	0.224193	0.186282	0.204845	0.180355	0.203833	0.203833	0.213674	0.186959	0.162148	0.227288	0.242774	0.185786	0.188262	0.241349	0.208143	0.202152	0.214401
	185	Time	0	5	10	15	20	25	30	35	40	45	50	55	60	65	70	75	80
		Py	0.417805	0.393102	0.402421	0.41507	0.420003	0.394597	0.383522	0.409196	0.407333	0.432217	0.410225	0.471861	0.416736	0.437964	0.427916	0.417061	0.472013
	186	Time	0	5	10	15	20	25	30	35	40	45	50	55	60	65	70	75	80	85	90	95	100	105	110	115	120
		Py	0.287203	0.294186	0.295232	0.29541	0.332408	0.32088	0.281025	0.31884	0.308096	0.310289	0.293261	0.342679	0.340225	0.283488	0.312518	0.265246	0.326529	0.282332	0.338387	0.36224	0.330985	0.3359	0.323193	0.312872	0.291859
	187	Time	0	5	10	15	20	25	30	35	40	45	50	55	60	65	70	75	80	85	90	95	100	105	110	115	120
		Py	0.363416	0.370655	0.373253	0.389683	0.378882	0.384603	0.411024	0.379377	0.364109	0.381234	0.384762	0.394845	0.406853	0.420427	0.401553	0.399243	0.368167	0.384304	0.404574	0.41206	0.406337	0.436385	0.436585	0.468491	0.470956
	188	Time	0	5	10	15	20	25	30	35	40	45	50	55	60	65	70	75	80	85	90
		Py	0.190592	0.161579	0.198448	0.191403	0.19555	0.165433	0.15866	0.179594	0.19105	0.173052	0.168028	0.201131	0.213299	0.220846	0.200922	0.201463	0.2053	0.218791	0.203486
	189	Time	0	5	10	15	20	25	30	35	40	45	50	55	60	65	70	75	80	85	90	95	100	105	110	115	120
		Py	0.0576584	0.0592941	0.0704427	0.0876665	0.125277	0.125507	0.116429	0.111155	0.0727091	0.109968	0.117909	0.109544	0.13149	0.0839642	0.0710311	0.0774496	0.0580698	0.103441	0.0969259	0.13775	0.128465	0.124664	0.135468	0.144559	0.0556335
	190	Time	0	5	10	15	20	25	30	35	40	45	50	55	60	65	70	75	80	85	90	95	100	105
		Py	0.178099	0.162518	0.216526	0.199287	0.188389	0.178226	0.213285	0.214521	0.215495	0.216189	0.202574	0.203252	0.205455	0.186879	0.23075	0.230238	0.231051	0.188752	0.221084	0.217331	0.258516	0.208549
	191	Time	0	5	10	15	20	25	30	35	40	45	50	55	60	65	70	75	80	85	90
		Py	0.516254	0.522339	0.562968	0.518697	0.492784	0.529521	0.533126	0.532204	0.539426	0.553634	0.528953	0.558606	0.531797	0.567508	0.532575	0.574157	0.505687	0.514286	0.542636
	192	Time	0	5	10	15	20	25	30	35	40	45	50	55	60	65	70	75	80	85	90	95	100	105	110	115	120
		Py	0.41301	0.412459	0.493211	0.482114	0.489399	0.575934	0.462239	0.480156	0.538266	0.488335	0.523447	0.500929	0.542702	0.516022	0.512563	0.547775	0.541141	0.553165	0.582633	0.597802	0.540923	0.572603	0.698967	0.749112	0.727112
	193	Time	0	5	10	15	20	25	30	35	40	45	50	55	60	65	70	75	80	85	90	95	100	105	110	115	120
		Py	0.324996	0.347295	0.308686	0.273299	0.349271	0.343136	0.337228	0.367633	0.257878	0.353467	0.388466	0.38382	0.397326	0.375903	0.415	0.390172	0.381869	0.385845	0.349007	0.428484	0.4358	0.464673	0.451691	0.42197	0.405887
	194	Time	0	5	10	15	20	25	30	35	40	45	50	55	60	65	70	75	80	85	90	95	100	105	110	115	120
		Py	0.332937	0.349221	0.322068	0.346964	0.331314	0.365398	0.357719	0.341533	0.3746	0.42971	0.400043	0.399134	0.41005	0.459653	0.477477	0.45818	0.494567	0.497637	0.486464	0.519085	0.504409	0.446568	0.456385	0.440422	0.437306
	195	Time	0	5	10	15	20	25	30	35	40	45	50	55	60	65	70	75	80	85	90	95	100	105	110	115	120
		Py	0.303607	0.302901	0.360946	0.362316	0.37251	0.37596	0.388861	0.395717	0.395094	0.396472	0.537662	0.478525	0.480294	0.472894	0.499206	0.553197	0.529988	0.556055	0.592792	0.539771	0.610078	0.540636	0.540248	0.553551	0.541284

## Sheet: Figure 1C_TB
Figure 1C_TB
	Time (min)
	Axial position from the nearest pole (Py) (µm)
	Motor
	1	Time	0	5	10	15	20	25	30	35	40	45	50	55	60	65	70	75	80	85	90	95
		Py	0.252832	0.333909	0.351954	0.39856	0.338942	0.318831	0.259472	0.294412	0.320243	0.32098	0.360267	0.320255	0.343292	0.367287	0.361277	0.346664	0.361044	0.361268	0.352938	0.370001
	2	Time	0	5	10	15	20	25	30	35
		Py	0.801256	0.777677	0.813335	0.848207	0.864602	0.853329	0.941578	1.00123
	3	Time	0	5	10	15	20	25	30	35	40	45	50	55	60	65	70	75	80	85	90	95
		Py	0.330537	0.359771	0.37957	0.376009	0.377749	0.360168	0.330332	0.371305	0.410581	0.37132	0.379085	0.361704	0.371907	0.42898	0.413846	0.429752	0.432834	0.439761	0.488269	0.433714
	4	Time	0	5	10	15	20	25	30	35	40	45	50	55	60	65	70
		Py	0.316743	0.320745	0.32278	0.318879	0.344431	0.344331	0.254309	0.37655	0.361911	0.356086	0.372207	0.329351	0.337659	0.310358	0.296541
	5	Time	0	5	10	15	20	25	30	35	40	45	50	55	60	65	70	75	80	85	90	95
		Py	0.336095	0.327821	0.349474	0.342734	0.346054	0.343695	0.351425	0.355554	0.350431	0.371012	0.364744	0.392028	0.413094	0.372575	0.442428	0.401024	0.409004	0.438316	0.434696	0.446562
	6	Time	0	5	10	15	20	25	30	35	40	45	50	55	60
		Py	0.782178	0.786028	0.817819	0.827548	0.840543	0.852555	0.887181	0.944316	0.978948	1.03645	1.10005	1.16517	1.20035
	7	Time	0	5	10	15	20	25	30	35	40	45	50	55	60	65
		Py	1.02593	1.04935	1.01903	1.14046	1.13189	1.19203	1.23025	1.26577	1.38493	1.41909	1.53209	1.5698	1.64941	1.75348
	8	Time	0	5	10	15	20	25	30	35	40	45	50	55	60	65	70	75	80	85	90	95
		Py	0.0213315	0.0111288	0.0346104	0.0369838	0.0367618	0.0345397	0.049496	0.0325584	0.0512329	0.0452418	0.0259576	0.0258484	0.0106345	0	0.0139779	0	0.00202936	0	0	0
	9	Time	0	5	10	15	20	25	30	35	40	45	50	55	60	65	70	75	80	85	90	95
		Py	0.262144	0.261307	0.245766	0.240627	0.251146	0.252716	0.277936	0.251913	0.275417	0.285546	0.289263	0.271481	0.29899	0.322473	0.340971	0.349353	0.363356	0.336063	0.307261	0.261793
	10	Time	0	5	10	15	20	25	30	35	40	45	50
		Py	1.11325	1.15158	1.17563	1.20058	1.25768	1.31346	1.3898	1.41658	1.50598	1.57905	1.61945
	11	Time	0	5	10	15	20	25	30	35	40	45	50
		Py	0.766372	0.796177	0.83451	0.886111	0.904852	0.938417	0.945046	0.994722	1.03939	1.0566	1.13013
	12	Time	0	5	10	15	20	25	30	35	40	45	50	55
		Py	0.81425	0.832908	0.859569	0.899113	0.936202	0.970515	1.00739	1.05436	1.10121	1.13494	1.19755	1.20102
	13	Time	0	5	10	15	20	25	30	35	40	45	50	55	60	65	70	75	80	85	90	95
		Py	0.197274	0.216016	0.191123	0.205438	0.162015	0.186529	0.156714	0.21287	0.197926	0.214407	0.179169	0.153144	0.217841	0.200579	0.249858	0.191099	0.232735	0.224669	0.20617	0.242925
	14	Time	0	5	10	15	20	25	30	35	40	45	50	55	60	65	70	75	80	85	90	95	100	105	110	115
		Py	0.246048	0.209685	0.271288	0.248452	0.270503	0.240351	0.323987	0.323839	0.316008	0.239327	0.229206	0.236642	0.227189	0.23351	0.267653	0.30228	0.29416	0.294506	0.287603	0.283246	0.326268	0.333975	0.334158	0.347125
	15	Time	0	5	10	15	20	25	30	35	40	45	50	55	60	65	70	75	80	85	90	95	100	105	110	115
		Py	0.110061	0.124668	0.123102	0.165163	0.151917	0.108701	0.108423	0.125166	0.124352	0.0918183	0.0864916	0	0.0445625	0.100443	0.0650156	0.101855	0.0327365	0.0587152	0.126675	0.0896441	0.0899063	0.1403	0.167939	0.184928
	16	Time	0	5	10	15	20	25	30	35	40	45	50	55	60	65	70	75	80	85	90	95	100	105	110	115
		Py	0.406274	0.41112	0.428274	0.417357	0.457632	0.389597	0.431748	0.416492	0.38607	0.359754	0.428521	0.449022	0.465179	0.488263	0.463695	0.489243	0.480099	0.451337	0.485265	0.521473	0.568758	0.549685	0.586396	0.645728
	17	Time	0	5	10	15	20	25	30	35
		Py	0.911612	0.914667	0.954423	1.01058	1.01089	1.07388	1.13587	1.13818
	18	Time	0	5	10	15	20	25	30	35	40	45	50	55	60	65	70	75	80	85	90	95	100	105	110	115
		Py	0.126403	0.199614	0.202603	0.173394	0.241521	0.244087	0.232364	0.202873	0.219569	0.229523	0.206825	0.165079	0.219656	0.226175	0.283168	0.214606	0.199999	0.158268	0.163265	0.17996	0.201897	0.19189	0.186764	0.148925
	19	Time	0	5	10	15	20	25	30	35	40	45	50	55	60	65	70	75	80	85	90	95	100	105	110	115
		Py	0.174368	0.167912	0.197108	0.179351	0.262399	0.220714	0.20137	0.246517	0.228047	0.211631	0.185018	0.177847	0.13951	0.141101	0.151882	0.132821	0.150013	0.149063	0.129702	0.188017	0.170598	0.191463	0.209271	0.198688
	20	Time	0	5	10	15	20	25	30	35	40	45	50	55	60	65	70	75	80	85	90	95	100	105	110	115
		Py	0.0489928	0.0475568	0.0259427	0.0578483	0.038111	0.0755251	0.0807691	0.0513418	0.089755	0.0485692	0.0744144	0.0664682	0.0523732	0.0142018	0.071006	0.0481381	0.0565806	0.114173	0.0814611	0.0781115	0.0386005	0.0167536	0.0918664	0.0972651
	21	Time	0	5	10	15	20	25	30	35	40	45	50	55	60	65	70	75	80	85
		Py	0.418051	0.424465	0.401848	0.419058	0.431991	0.441987	0.412091	0.424362	0.463987	0.463415	0.440278	0.43536	0.465942	0.468511	0.51946	0.536776	0.55431	0.616201
	22	Time	0	5	10	15	20	25	30	35	40	45	50	55	60	65	70	75	80
		Py	0.355638	0.408576	0.39355	0.407483	0.453676	0.464308	0.471927	0.42762	0.440614	0.437513	0.451877	0.485042	0.502913	0.50602	0.505063	0.548476	0.608751
	23	Time	0	5	10	15	20	25	30	35	40	45	50	55	60	65	70	75	80
		Py	0.472984	0.499849	0.524532	0.486009	0.51911	0.5562	0.55083	0.506323	0.545365	0.54234	0.569591	0.629501	0.672498	0.689807	0.701278	0.705415	0.700215
	24	Time	0	5	10	15	20	25	30	35	40	45	50	55	60	65	70	75	80	85	90	95	100	105	110	115
		Py	0.202773	0.151228	0.196188	0.204318	0.142146	0.144307	0.166365	0.158803	0.141363	0.157021	0.171624	0.145293	0.16919	0.190571	0.190665	0.210044	0.228757	0.262291	0.244035	0.269907	0.205422	0.226221	0.235714	0.237375
	25	Time	0	5	10	15	20	25	30	35	40	45	50	55	60	65	70	75	80	85
		Py	0.513041	0.514018	0.542322	0.554884	0.568374	0.566711	0.579552	0.610074	0.661141	0.62045	0.591144	0.586866	0.596048	0.603273	0.635161	0.659373	0.699109	0.712661
	26	Time	0	5	10	15
		Py	1.0411	1.09808	1.14583	1.20827
	27	Time	0	5	10	15	20	25	30	35	40	45
		Py	1.02954	1.04473	1.11209	1.19976	1.23772	1.2948	1.33638	1.38649	1.46585	1.4931
	28	Time	0	5	10	15	20	25	30	35	40	45	50	55	60	65	70	75	80	85	90	95	100	105
		Py	0.541532	0.551857	0.542954	0.631377	0.658386	0.582229	0.607979	0.675387	0.741169	0.699523	0.776045	0.743588	0.7825	0.831477	0.871954	0.933617	0.965353	0.983932	1.02762	1.07035	1.0818	1.09032
	29	Time	0	5	10	15	20	25	30	35	40
		Py	0.578037	0.633569	0.630571	0.685529	0.696376	0.6719	0.681095	0.750484	0.752483
	30	Time	0	5	10	15	20	25	30	35	40	45	50	55	60	65	70	75	80	85	90	95	100	105	110	115
		Py	0.495572	0.461783	0.436194	0.436517	0.46986	0.486096	0.440973	0.482607	0.458528	0.481717	0.479685	0.536107	0.531337	0.543057	0.533961	0.539999	0.484986	0.508884	0.535121	0.528833	0.533297	0.493089	0.584741	0.55403
	31	Time	0	5	10	15	20	25	30	35	40	45	50	55	60	65	70	75	80	85	90	95	100	105	110	115
		Py	0	0	0	0	0	0.0102579	0	0.00743844	0	0.0406124	0.206962	0.0103742	0.0112689	0.0203156	0.0131559	0	0.0371767	0.0903788	0.0474578	0.0524125	0.0783233	0.0787416	0.0614342	0.0382186
	32	Time	0	5	10	15	20	25	30	35	40	45	50	55	60	65	70	75	80	85	90	95	100	105	110	115
		Py	0	0.00191091	0	0.00773017	0	0	0.0240171	0	0.00224806	0.0108893	0.0127568	0	0.00342287	0.00252886	0.0174835	0.00395323	0.0214581	0.00774428	0.00622314	0.0306586	0	0.00419341	0.0586645	0.0518778
	33	Time	0	5	10	15	20	25	30	35	40	45	50	55	60
		Py	0.427312	0.443128	0.390682	0.344901	0.381255	0.408272	0.409532	0.424348	0.396951	0.385966	0.415861	0.410192	0.461944
	34	Time	0	5	10	15
		Py	0.670686	0.712246	0.741487	0.776854
	35	Time	0	5	10	15	20	25	30	35	40	45	50	55	60	65	70	75	80	85	90	95	100	105	110	115
		Py	0.242455	0.255879	0.255379	0.293701	0.310039	0.334893	0.335152	0.362272	0.362045	0.421157	0.333159	0.361999	0.295205	0.334369	0.322247	0.349237	0.350116	0.326728	0.349198	0.279725	0.306107	0.31948	0.321452	0.324345
	36	Time	0	5	10	15	20	25	30	35
		Py	0.661223	0.646487	0.676708	0.67641	0.726019	0.734035	0.77122	0.826555
	37	Time	0	5	10	15	20	25	30	35	40	45	50	55	60	65	70	75	80	85	90	95	100
		Py	0.0392359	0.0711672	0.128484	0.145392	0.177837	0.219567	0.190979	0.221388	0.218341	0.163288	0.138168	0.15912	0.150737	0.13999	0.101147	0.162128	0.134043	0.153984	0.13166	0.213632	0.259393
	38	Time	0	5	10	15	20	25	30	35	40	45	50	55
		Py	0.385442	0.438209	0.439049	0.434501	0.436957	0.428854	0.459604	0.495425	0.502044	0.484056	0.504244	0.570837
	39	Time	0	5	10	15	20	25	30	35	40	45	50	55	60	65	70	75	80	85	90	95	100	105	110	115
		Py	0.520881	0.479963	0.497952	0.464635	0.491791	0.526148	0.548977	0.573868	0.596538	0.652086	0.690073	0.690663	0.685665	0.741747	0.72199	0.768122	0.792737	0.824249	0.866508	0.88029	1.00127	0.974553	1.03424	1.06221
	40	Time	0	5	10	15	20	25	30	35	40	45	50	55	60	65	70	75	80	85
		Py	0.365119	0.345696	0.372165	0.404867	0.403884	0.406069	0.390594	0.397169	0.417756	0.392366	0.390469	0.431529	0.470414	0.439846	0.406327	0.411685	0.412442	0.488706
	41	Time	0	5	10	15	20	25	30	35	40	45	50	55	60	65	70	75	80	85	90	95	100	105	110
		Py	0	0.0459752	0.0462518	0.0466281	0.0717246	0.0698086	0.0603977	0.0222443	0.0788879	0.0591247	0.0603526	0.0293412	0	0.0235594	0.0346278	0.0388593	0.0135107	0	0	0.00858591	0.0715286	0.0584933	0.0503819
	42	Time	0	5	10	15	20	25	30	35	40	45	50	55	60	65	70	75	80	85	90	95
		Py	0.0852983	0.144639	0.11502	0.121394	0.169404	0.139458	0.156834	0.0999406	0.106554	0.11224	0.115154	0.0899098	0.0518015	0.10087	0.181963	0.159965	0.129322	0.135534	0.143827	0.157977
	43	Time	0	5	10	15	20	25	30	35	40	45	50	55	60	65	70	75
		Py	0.444708	0.474672	0.523497	0.51542	0.51156	0.576676	0.577159	0.641889	0.622504	0.62191	0.641172	0.617808	0.643911	0.644426	0.667956	0.672875
	44	Time	0	5	10	15	20	25	30	35	40	45	50	55	60	65	70	75	80	85	90	95	100	105	110	115
		Py	0	0	0	0	0	0	0	0	0.00779182	0	0	0	0	0	0	0	0	0	0	0	0	0	0	0.0261629
	45	Time	0	5	10	15	20	25	30	35	40	45	50	55	60	65	70	75	80	85	90
		Py	0.30416	0.214712	0.276473	0.256986	0.244162	0.325124	0.348428	0.331095	0.356796	0.36053	0.348079	0.371336	0.381457	0.456103	0.462697	0.434772	0.517477	0.512905	0.555667
	46	Time	0	5	10	15	20	25	30	35	40	45	50	55	60	65	70	75
		Py	0.571001	0.566127	0.606216	0.594654	0.652728	0.596472	0.645297	0.668814	0.691199	0.690703	0.706084	0.739541	0.813367	0.829554	0.923966	0.952897
	47	Time	0	5	10	15	20	25	30	35	40	45	50	55	60	65	70	75	80	85	90
		Py	0.454096	0.417898	0.467305	0.467743	0.516832	0.503575	0.532439	0.553854	0.551901	0.589693	0.577468	0.593515	0.624885	0.641849	0.671279	0.677104	0.710306	0.689598	0.68904
	48	Time	0	5	10	15	20	25	30	35	40	45	50	55	60	65	70	75	80	85	90	95	100	105
		Py	0.320894	0.332174	0.322522	0.385732	0.416186	0.471521	0.426526	0.425638	0.472125	0.401159	0.479003	0.463955	0.543772	0.544975	0.545842	0.481554	0.508338	0.573547	0.640585	0.704903	0.728985	0.719531
	49	Time	0	5	10	15	20	25	30	35	40	45	50	55	60	65	70	75	80	85	90	95	100	105	110
		Py	0.269684	0.24301	0.209628	0.231878	0.258743	0.295073	0.298805	0.286974	0.317375	0.340247	0.310889	0.373514	0.31462	0.360446	0.373139	0.417325	0.380432	0.379321	0.435094	0.406227	0.446194	0.39383	0.383275
	50	Time	0	5	10	15	20	25	30	35	40	45	50	55	60	65	70	75
		Py	0.396489	0.347601	0.359305	0.378035	0.423014	0.459661	0.428435	0.471526	0.460936	0.432907	0.488392	0.488972	0.560051	0.542394	0.558037	0.565535
	51	Time	0	5	10	15	20	25	30	35	40	45	50	55	60	65	70	75	80	85	90
		Py	0.211434	0.204836	0.19234	0.214925	0.220289	0.223587	0.207931	0.177383	0.112531	0.156223	0.190785	0.217208	0.193708	0.191213	0.224118	0.227882	0.245546	0.271438	0.275984
	52	Time	0	5	10	15	20	25	30
		Py	0.962195	1.00074	1.02422	1.07025	1.14685	1.17454	1.28953
	53	Time	0	5	10	15	20	25	30	35	40
		Py	0.635987	0.648119	0.675321	0.729796	0.729218	0.73932	0.794426	0.800375	0.864612
	54	Time	0	5	10	15	20	25	30	35	40	45	50	55	60	65	70	75	80	85
		Py	0.667072	0.65602	0.690874	0.641816	0.673809	0.824675	0.775752	0.797183	0.799155	0.762059	0.821339	0.819816	0.858085	0.870405	0.929525	0.959972	0.984753	1.03465
	55	Time	0	5	10	15	20	25	30	35	40	45	50
		Py	1.2249	1.21564	1.2993	1.35209	1.40247	1.48575	1.55724	1.55658	1.66737	1.74291	1.87693
	56	Time	0	5	10	15	20	25	30	35	40	45	50
		Py	0.681456	0.671556	0.734718	0.716526	0.700637	0.713667	0.756056	0.792869	0.782146	0.79302	0.843775

## Sheet: Figure 1C_SOC
Figure 1C_TB
	Time (min)
	Axial position from the nearest pole (Py) (µm)
	Motor
	1	Time	0	5	10	15	20	25
		Py	0.0001	0.0001	0.0001	0.0001	0.0001	0.0001
	2	Time	0	5	10
		Py	0.015129	0.0120518	0.0170148
	3	Time	0	5	10	15	20	25	30
		Py	0.242768	0.179773	0.156899	0.194308	0.248991	0.279115	0.200788
	4	Time	0	5	10	15	20	25
		Py	0.0570827	0.0279671	0.0526735	0.0139593	0.0169096	0.0534073
	5	Time	0	5	10	15	20	25	30	35
		Py	0.0574642	0.0850689	0.069547	0.12654	0.0547842	0.0429706	0.0401055	0.0923399
	6	Time	0	5	10	15	20	25	30	35	40	45	50	55
		Py	0.126079	0.159318	0.190451	0.147949	0.139201	0.156472	0.192368	0.181859	0.173503	0.0894899	0.15695	0.176655
	7	Time	0	5	10	15	20	25	30	35
		Py	0.145613	0.07996	0.140257	0.154213	0.107949	0.154018	0.14801	0.143256
	8	Time	0	5	10	15	20	25
		Py	0.193311	0.194046	0.198968	0.190298	0.185023	0.192672
	9	Time	0	5	10	15	20	25	30	35	40	45	50	55
		Py	0.198307	0.291199	0.325704	0.325458	0.310679	0.267088	0.344348	0.314987	0.319997	0.296167	0.327663	0.179864
	10	Time	0	5	10	15	20	25	30	35	40	45	50
		Py	0.217909	0.233558	0.21804	0.215886	0.21904	0.201612	0.200647	0.170739	0.209806	0.172001	0.199065
	11	Time	0	5	10	15	20	25	30
		Py	0.217996	0.26692	0.247464	0.256261	0.246674	0.220922	0.236395
	12	Time	0	5	10	15	20	25	30	35	40	45	50	55
		Py	0.221009	0.24131	0.181745	0.256762	0.221179	0.251174	0.239882	0.218208	0.235264	0.231816	0.203523	0.221135
	13	Time	0	5	10	15	20	25	30	35	40	45	50	55	60
		Py	0.231486	0.260618	0.249659	0.227579	0.201619	0.257309	0.22483	0.309367	0.27663	0.264067	0.335254	0.265355	0.291954
	14	Time	0	5	10	15	20	25	30	35
		Py	0.238093	0.239563	0.287868	0.243684	0.244184	0.261339	0.271592	0.243442
	15	Time	0	5	10	15	20	25
		Py	0.244243	0.262022	0.243822	0.258547	0.231797	0.232566
	16	Time	0	5	10	15	20	25	30	35	40	45
		Py	0.256849	0.275798	0.232195	0.237258	0.243009	0.238394	0.240917	0.234821	0.238937	0.238637
	17	Time	0	5	10	15	20	25	30	35	40	45
		Py	0.270124	0.309548	0.278273	0.282496	0.338005	0.391599	0.368057	0.32417	0.376189	0.314119
	18	Time	0	5	10	15	20	25	30	35	40	45	50	55	60	65	70	75	80
		Py	0.275379	0.284711	0.250564	0.194819	0.258015	0.273646	0.248957	0.266788	0.266103	0.25476	0.250239	0.256094	0.318318	0.275552	0.32593	0.307399	0.310348
	19	Time	0	5	10	15	20	25	30	35
		Py	0.275563	0.240586	0.227467	0.216747	0.301497	0.30046	0.282036	0.308206
	20	Time	0	5	10	15	20	25	30	35	40	45
		Py	0.280922	0.300559	0.287361	0.353311	0.378721	0.351432	0.349952	0.331315	0.335307	0.352065
	21	Time	0	5	10	15	20	25	30	35	40	45
		Py	0.281961	0.308578	0.319468	0.237669	0.197603	0.314929	0.347963	0.322943	0.354983	0.318712
	22	Time	0	5	10	15	20	25	30
		Py	0.295938	0.346093	0.372149	0.311793	0.346777	0.339028	0.340946
	23	Time	0	5	10	15	20	25	30	35	40	45
		Py	0.31661	0.363874	0.355203	0.427434	0.364176	0.408896	0.404024	0.364014	0.410145	0.406949
	24	Time	0	5	10	15	20	25	30	35
		Py	0.335782	0.406756	0.4164	0.406826	0.371527	0.399595	0.380933	0.416146
	25	Time	0	5	10	15	20	25	30	35	40	45	50
		Py	0.337053	0.312715	0.241348	0.26323	0.279458	0.210144	0.318963	0.327669	0.314551	0.377856	0.389142
	26	Time	0	5	10	15	20	25
		Py	0.338783	0.33495	0.314749	0.300507	0.374557	0.317393
	27	Time	0	5	10	15	20	25	30
		Py	0.342437	0.307632	0.369568	0.293892	0.323931	0.32256	0.387607
	28	Time	0	5	10	15	20	25	30	35	40	45
		Py	0.36418	0.334726	0.367016	0.385948	0.401264	0.406637	0.405082	0.415582	0.466111	0.411413
	29	Time	0	5	10	15	20	25	30	35	40	45	50	55	60
		Py	0.370816	0.34723	0.36299	0.33713	0.370414	0.358858	0.388827	0.447823	0.426402	0.433977	0.435897	0.447541	0.450822
	30	Time	0	5	10	15	20	25	30	35	40
		Py	0.373799	0.365499	0.38684	0.431959	0.374192	0.401351	0.391743	0.458869	0.444064
	31	Time	0	5	10	15	20	25	30	35	40	45	50	55
		Py	0.386563	0.357567	0.409991	0.442002	0.445452	0.473452	0.442956	0.520939	0.511868	0.53539	0.558751	0.595549
	32	Time	0	5	10	15	20	25	30	35	40	45	50	55	60
		Py	0.397706	0.373479	0.373923	0.420777	0.39894	0.397361	0.425088	0.417376	0.36638	0.39288	0.399996	0.444161	0.475974
	33	Time	0	5	10	15	20	25	30	35	40	45
		Py	0.607485	0.679148	0.823545	0.861145	0.869745	0.792776	0.933235	0.946708	0.956627	0.933165
	34	Time	0	5	10	15	20	25	30	35	40	45
		Py	0.404129	0.404806	0.473826	0.468109	0.585039	0.577682	0.563177	0.509166	0.520919	0.516928
	35	Time	0	5	10	15	20	25
		Py	0.405087	0.430719	0.447068	0.457019	0.468473	0.481156
	36	Time	0	5	10	15	20	25	30
		Py	0.409191	0.330005	0.311333	0.424441	0.356165	0.359794	0.44152
	37	Time	0	5	10	15	20	25	30	35	40	45	50	55
		Py	0.412271	0.436186	0.489144	0.469567	0.440816	0.441493	0.518327	0.545042	0.555679	0.441282	0.531098	0.576991
	38	Time	0	5	10	15	20	25	30	35	40	45	50	55
		Py	0.417859	0.461576	0.536385	0.503766	0.491385	0.605051	0.575952	0.631734	0.662514	0.691005	0.72676	0.751423
	39	Time	0	5	10	15	20	25	30	35	40	45	50
		Py	0.427487	0.41646	0.414285	0.467161	0.426826	0.471607	0.433671	0.469123	0.368475	0.474616	0.382853
	40	Time	0	5	10	15	20	25	30	35	40	45
		Py	0.429434	0.421537	0.454834	0.495314	0.459358	0.45633	0.45718	0.493999	0.494849	0.541155
	41	Time	0	5	10	15	20	25	30	35	40
		Py	0.43432	0.445801	0.477909	0.468984	0.510227	0.519546	0.539525	0.530527	0.515112
	42	Time	0	5	10	15	20	25	30	35	40	45	50
		Py	0.441836	0.39723	0.44296	0.481492	0.435449	0.438631	0.42717	0.3769	0.435917	0.51528	0.474675
	43	Time	0	5	10	15	20	25	30	35	40
		Py	0.448953	0.450808	0.483074	0.615224	0.557207	0.563813	0.560075	0.565773	0.583246
	44	Time	0	5	10	15	20	25	30	35	40
		Py	0.460604	0.454535	0.46053	0.467279	0.47401	0.478863	0.476415	0.507951	0.502332
	45	Time	0	5	10	15	20	25	30	35	40	45	50	55	60
		Py	0.461999	0.473586	0.455792	0.461581	0.496389	0.519647	0.543463	0.53404	0.54548	0.55867	0.544384	0.598451	0.595134
	46	Time	0	5	10	15	20	25	30	35	40	45	50	55	60	65	70	75	80	85
		Py	0.46751	0.494626	0.508769	0.487552	0.50212	0.516285	0.548847	0.574189	0.577371	0.579426	0.669251	0.692833	0.693067	0.76644	0.800114	0.833899	0.878498	0.936437
	47	Time	0	5	10	15	20	25	30	35	40	45	50	55	60
		Py	0.475406	0.494481	0.535021	0.549056	0.55252	0.57406	0.534817	0.565864	0.640618	0.655705	0.59444	0.65686	0.656368
	48	Time	0	5	10	15	20	25	30	35	40
		Py	0.477152	0.514174	0.50246	0.521896	0.49455	0.514891	0.538653	0.530567	0.577928
	49	Time	0	5	10	15	20	25	30	35	40
		Py	0.478647	0.423135	0.444484	0.445803	0.45986	0.464204	0.477731	0.478014	0.462777
	50	Time	0	5	10	15	20	25	30	35
		Py	0.479079	0.446955	0.469217	0.488645	0.451309	0.466868	0.49164	0.518023
	51	Time	0	5	10	15	20	25	30
		Py	0.489928	0.493201	0.527743	0.547133	0.534181	0.533968	0.558179
	52	Time	0	5	10	15	20	25	30	35
		Py	0.493737	0.573119	0.608091	0.658623	0.634022	0.597278	0.612414	0.647917
	53	Time	0	5	10	15	20	25	30
		Py	0.523246	0.579438	0.575539	0.605284	0.627513	0.626019	0.663723
	54	Time	0	5	10	15	20	25	30	35
		Py	0.525558	0.526837	0.491496	0.504584	0.469407	0.492586	0.583586	0.5854
	55	Time	0	5	10	15	20	25	30	35	40
		Py	0.525563	0.541979	0.587449	0.650906	0.641597	0.649837	0.754764	0.693729	0.737679
	56	Time	0	5	10	15	20	25	30	35	40
		Py	0.525883	0.552826	0.570373	0.539144	0.534637	0.548178	0.540557	0.554528	0.579807
	57	Time	0	5	10	15	20	25	30	35	40	45	50	55
		Py	0.539288	0.591393	0.575771	0.602518	0.634397	0.708226	0.670409	0.651259	0.715885	0.70983	0.711612	0.795814
	58	Time	0	5	10	15	20	25	30
		Py	0.541124	0.532491	0.587723	0.589315	0.608422	0.616282	0.654832
	59	Time	0	5	10	15	20	25	30	35	40	45	50	55
		Py	0.544696	0.583118	0.578373	0.618331	0.586998	0.614469	0.648356	0.690964	0.739034	0.765901	0.807758	0.816872
	60	Time	0	5	10	15	20	25	30	35	40
		Py	0.551858	0.568536	0.59705	0.634371	0.639081	0.685373	0.617535	0.673633	0.679238
	61	Time	0	5	10	15	20	25	30	35
		Py	0.564397	0.613015	0.594033	0.610241	0.651601	0.680727	0.724369	0.765805
	62	Time	0	5	10	15	20	25	30	35	40
		Py	0.572289	0.637124	0.67259	0.66561	0.690485	0.702786	0.730519	0.748504	0.755018
	63	Time	0	5	10	15	20	25	30	35	40
		Py	0.577071	0.555756	0.583688	0.629635	0.645065	0.640545	0.713257	0.714218	0.749206
	64	Time	0	5	10	15	20	25	30	35	40	45	50	55
		Py	0.578372	0.603762	0.663091	0.666692	0.737495	0.765355	0.796197	0.798658	0.818088	0.815507	0.86778	0.882151
	65	Time	0	5	10	15	20	25	30	35	40	45	50
		Py	0.579077	0.625093	0.597148	0.60887	0.620394	0.641982	0.665543	0.67404	0.736252	0.702096	0.730119
	66	Time	0	5	10	15	20	25	30	35	40	45
		Py	0.579303	0.613196	0.600402	0.629214	0.650868	0.627783	0.73145	0.716629	0.764955	0.75522
	67	Time	0	5	10	15	20	25	30	35	40	45
		Py	0.596623	0.59959	0.643805	0.680553	0.655257	0.675545	0.680686	0.72482	0.740754	0.786508
	68	Time	0	5	10	15	20	25	30	35	40	45
		Py	0.59753	0.650115	0.643676	0.631708	0.623742	0.686346	0.687033	0.722617	0.764313	0.749035
	69	Time	0	5	10	15	20	25	30	35
		Py	0.601649	0.617324	0.650143	0.642479	0.67623	0.665443	0.723118	0.706908
	70	Time	0	5	10	15	20	25	30	35
		Py	0.61086	0.638401	0.661418	0.676384	0.698263	0.740361	0.703063	0.76585
	71	Time	0	5	10	15	20	25	30	35	40	45	50
		Py	0.611648	0.625655	0.639934	0.654506	0.684643	0.668495	0.704158	0.675191	0.728448	0.706092	0.723412
	72	Time	0	5	10	15	20	25	30	35	40	45	50	55	60	65	70
		Py	0.615236	0.622297	0.657346	0.689714	0.667515	0.716447	0.717724	0.815329	0.824088	0.883419	0.931093	0.94588	1.02272	1.01278	1.08143
	73	Time	0	5	10	15	20	25	30	35	40	45	50	55	60	65	70	75	80	85
		Py	0.620088	0.618684	0.643369	0.675939	0.673874	0.695247	0.74739	0.740441	0.79264	0.793087	0.825742	0.83032	0.849716	0.907313	0.905656	0.999793	1.0061	1.01445
	74	Time	0	5	10	15	20	25	30	35	40	45	50	55
		Py	0.643183	0.638851	0.642983	0.687234	0.69456	0.731897	0.706994	0.768541	0.788349	0.778944	0.813491	0.771079
	75	Time	0	5	10	15	20	25
		Py	0.650204	0.677837	0.702349	0.697005	0.785522	0.801076
	76	Time	0	5	10	15	20	25	30	35	40
		Py	0.658803	0.697985	0.755549	0.778529	0.779112	0.844012	0.899368	0.911405	0.95247
	77	Time	0	5	10	15	20	25	30	35	40	45	50	55	60	65
		Py	0.659144	0.666179	0.677086	0.705382	0.702378	0.744828	0.739709	0.773477	0.753536	0.791216	0.804115	0.83662	0.83562	0.8453
	78	Time	0	5	10	15	20	25	30	35	40	45	50	55	60	65
		Py	0.668256	0.688934	0.70537	0.703892	0.757881	0.811815	0.851122	0.888125	0.962862	1.00636	1.07728	1.15328	1.14221	1.1007
	79	Time	0	5	10	15	20	25	30	35	40	45	50
		Py	0.688809	0.682587	0.763192	0.739633	0.717586	0.783524	0.827933	0.806518	0.884499	0.920038	0.913802
	80	Time	0	5	10	15	20	25
		Py	0.694926	0.747735	0.712735	0.790458	0.784695	0.791031
	81	Time	0	5	10	15	20	25	30	35	40
		Py	0.722193	0.726111	0.745957	0.789024	0.856958	0.885837	0.852603	0.89002	0.919633
	82	Time	0	5	10	15	20	25	30	35	40
		Py	0.724084	0.737735	0.770331	0.776517	0.844103	0.849079	0.88076	0.910962	0.930981
	83	Time	0	5	10	15	20	25	30	35	40
		Py	0.728228	0.735888	0.776372	0.858568	0.898332	0.90843	0.88507	0.935543	0.975133
	84	Time	0	5	10	15	20	25	30
		Py	0.747785	0.783645	0.829058	0.861863	0.920577	0.957333	0.943811
	85	Time	0	5	10	15	20	25	30	35	40	45	50
		Py	0.755502	0.794706	0.776888	0.846022	0.877243	0.945157	1.01448	1.12488	1.19007	1.22203	1.27691
	86	Time	0	5	10	15	20	25	30
		Py	0.768962	0.868835	0.867962	0.898736	0.927711	0.93598	1.03277
	87	Time	0	5	10	15	20	25	30	35	40	45	50
		Py	0.769945	0.746576	0.728902	0.786083	0.813938	0.856791	0.904134	0.953094	1.08541	1.15559	1.19414
	88	Time	0	5	10	15	20	25	30	35	40	45	50
		Py	0.775104	0.889976	0.882724	0.888228	0.919924	0.959854	0.990702	1.0402	1.10124	1.16142	1.12908
	89	Time	0	5	10	15	20	25
		Py	0.776662	0.818115	0.867734	0.886386	0.90559	0.964042
	90	Time	0	5	10	15	20	25	30	35	40	45	50	55	60	65	70	75	80	85
		Py	0.779405	0.816161	0.861984	0.871339	0.931854	0.95373	1.05195	1.07995	1.12441	1.17079	1.29156	1.34925	1.37965	1.48153	1.5471	1.61674	1.60235	1.67946
	91	Time	0	5	10	15	20	25
		Py	0.798129	0.848133	0.883613	0.926697	0.936737	0.964378
	92	Time	0	5	10	15	20	25
		Py	0.805815	0.87496	0.918406	0.946648	1.00247	1.02794
	93	Time	0	5	10	15	20	25	30	35	40	45
		Py	0.833631	0.853972	0.8903	0.953229	1.00278	1.05501	1.09131	1.11737	1.14984	1.185
	94	Time	0	5	10	15	20	25
		Py	0.83597	0.870559	0.906757	0.925775	0.990589	1.05232
	95	Time	0	5	10	15	20	25	30	35	40	45
		Py	0.839977	0.900883	0.895351	0.942037	1.04334	0.979216	1.1081	1.11623	1.15507	1.16444
	96	Time	0	5	10	15	20	25	30	35	40	45
		Py	0.843215	0.883854	0.889573	0.915483	1.0742	1.13972	1.18447	1.2658	1.32001	1.35777
	97	Time	0	5	10	15	20	25	30
		Py	0.846055	0.850719	0.881826	0.93085	0.976332	0.979359	1.04847
	98	Time	0	5	10	15	20	25	30
		Py	0.846055	0.850719	0.881826	0.93085	0.976332	0.979359	1.04847
	99	Time	0	5	10	15	20	25	30	35	40	45	50
		Py	0.848197	0.970598	1.05405	1.15356	1.2194	1.27452	1.30646	1.39639	1.47658	1.53864	1.61569
	100	Time	0	5	10	15	20	25	30
		Py	0.851708	0.905205	0.938437	0.959289	1.02406	1.08036	1.14398
	101	Time	0	5	10	15	20	25	30	35	40	45	50	55
		Py	0.856926	0.942639	0.998387	0.984006	1.10236	1.13325	1.21786	1.27274	1.3473	1.42409	1.46718	1.53764
	102	Time	0	5	10	15	20	25	30	35	40	45	50	55	60	65	70	75	80	85	90
		Py	0.858886	0.939917	1.01981	1.031	1.10642	1.12128	1.18971	1.28013	1.33783	1.46191	1.49956	1.59345	1.672	1.7226	1.787	1.7572	1.905	1.88772	1.94959
	103	Time	0	5	10	15	20	25	30
		Py	0.883957	0.905853	0.915502	0.900396	0.961062	0.947292	1.02735
	104	Time	0	5	10	15	20	25
		Py	0.88613	0.916684	0.938441	0.93542	0.97665	1.02713
	105	Time	0	5	10	15	20	25	30	35
		Py	0.894706	0.918029	1.07866	1.08458	1.19837	1.18958	1.22772	1.30855
	106	Time	0	5	10	15	20	25	30	35	40	45
		Py	0.916701	0.944692	1.00802	1.09163	1.08792	1.16076	1.19204	1.2594	1.33148	1.33504
	107	Time	0	5	10	15	20	25	30	35	40	45	50
		Py	0.927615	0.994017	1.02148	1.05612	1.09219	1.15652	1.23366	1.29277	1.40667	1.44486	1.54336
	108	Time	0	5	10	15	20	25	30
		Py	0.94817	0.999835	0.999242	1.10204	1.12769	1.1677	1.25489
	109	Time	0	5	10	15	20	25	30	35	40	45	50	55
		Py	0.949837	0.970423	1.0154	1.06033	1.10597	1.15269	1.23469	1.31437	1.39842	1.5029	1.58147	1.65939
	110	Time	0	5	10	15	20	25	30	35	40	45	50	55	60	65	70	75	80
		Py	0.972156	1.01037	1.08664	1.1612	1.22471	1.28542	1.2755	1.34157	1.37022	1.56838	1.60922	1.70277	1.69524	1.76853	1.70166	1.76249	1.78081
	111	Time	0	5	10	15	20	25	30	35	40
		Py	0.974705	0.975233	1.01947	0.955244	1.06256	1.13405	1.14613	1.25486	1.31176
	112	Time	0	5	10	15	20	25	30	35	40	45	50	55	60	65	70	75	80
		Py	0.97565	0.976192	1.05681	1.09818	1.15159	1.18536	1.20336	1.18889	1.22714	1.2581	1.27283	1.24475	1.3175	1.34042	1.35011	1.38299	1.4137
	113	Time	0	5	10	15	20	25	30	35	40
		Py	0.988699	1.03698	1.05948	1.12197	1.20524	1.23008	1.31213	1.33063	1.44712
	114	Time	0	5	10	15	20	25	30	35	40	45	50	55	60	65	70	75	80
		Py	0.998588	1.05832	1.08048	1.14912	1.18288	1.18793	1.22929	1.22822	1.2794	1.28531	1.30654	1.32631	1.37338	1.38028	1.41124	1.4065	1.4369
	115	Time	0	5	10	15	20	25	30
		Py	0.999967	1.05701	1.05336	1.13114	1.15613	1.213	1.27167
	116	Time	0	5	10	15	20	25	30	35	40	45	50	55	60
		Py	1.00277	1.06524	1.15766	1.18084	1.23678	1.37139	1.35549	1.23141	1.13568	1.17653	1.27036	1.2423	1.3471
	117	Time	0	5	10	15	20	25	30
		Py	1.02184	1.10665	1.12558	1.16931	1.26425	1.33156	1.40222
	118	Time	0	5	10	15	20	25	30	35	40
		Py	1.027	1.0777	1.1358	1.1875	1.2447	1.25928	1.25557	1.29551	1.31292
	119	Time	0	5	10	15	20	25	30	35	40	45	50
		Py	1.04001	1.16426	1.18305	1.27081	1.34188	1.39326	1.49232	1.56229	1.63385	1.7187	1.74861
	120	Time	0	5	10	15	20	25
		Py	1.05124	1.13996	1.19239	1.24816	1.36039	1.43318
	121	Time	0	5	10	15	20	25	30
		Py	1.05173	1.11629	1.16136	1.22187	1.2791	1.3513	1.43118
	122	Time	0	5	10	15	20	25	30	35	40	45	50	55	60	65	70	75	80
		Py	1.07022	1.04921	1.12537	1.16127	1.2577	1.26087	1.27588	1.30024	1.33	1.34468	1.41129	1.39412	1.47294	1.50807	1.51287	1.53244	1.56465
	123	Time	0	5	10	15	20	25	30	35	40	45	50	55	60	65
		Py	1.07369	1.13909	1.14369	1.23025	1.28403	1.37328	1.49234	1.65107	1.74947	1.87532	2.03834	2.15699	2.2674	2.39887
	124	Time	0	5	10	15	20	25	30
		Py	1.08021	1.16647	1.20811	1.33403	1.41178	1.52997	1.63367
	125	Time	0	5	10	15	20	25	30
		Py	1.0885	1.12929	1.17076	1.22849	1.3198	1.36102	1.48192
	126	Time	0	5	10	15	20	25	30	35	40	45	50	55	60	65	70	75	80
		Py	1.09794	1.19055	1.20292	1.31747	1.32253	1.33908	1.38022	1.41394	1.44013	1.46537	1.48674	1.54733	1.57408	1.60977	1.63757	1.64334	1.67633
	127	Time	0	5	10	15	20	25	30	35
		Py	1.10997	1.17737	1.28161	1.36635	1.48333	1.57539	1.69496	1.80843
	128	Time	0	5	10	15	20	25	30	35
		Py	1.11372	1.12045	1.23773	1.23416	1.31836	1.40971	1.50719	1.53131
	129	Time	0	5	10	15	20	25	30	35	40	45	50	55	60
		Py	1.13496	1.20203	1.30882	1.34868	1.42835	1.53439	1.62496	1.72241	1.85013	1.9023	2.04956	2.13681	2.18132
	130	Time	0	5	10	15	20	25	30	35	40	45	50
		Py	1.13849	1.13237	1.19226	1.27384	1.32788	1.39554	1.49775	1.56066	1.64316	1.71494	1.78312
	131	Time	0	5	10	15	20	25	30	35
		Py	1.14593	1.20019	1.28803	1.35537	1.41471	1.47573	1.61496	1.67733
	132	Time	0	5	10	15	20	25	30
		Py	1.15616	1.19531	1.24547	1.26551	1.30383	1.32648	1.42994
	133	Time	0	5	10	15	20	25
		Py	1.15718	1.23629	1.32702	1.36211	1.44771	1.57197
	134	Time	0	5	10	15	20	25	30	35	40	45	50	55	60	65	70
		Py	1.19701	1.27138	1.34032	1.37982	1.46608	1.5387	1.63829	1.74898	1.86945	1.98576	2.06564	2.21544	2.34258	2.5129	2.5814
	135	Time	0	5	10	15	20	25	30
		Py	1.20521	1.2708	1.37486	1.48434	1.54233	1.65055	1.71789
	136	Time	0	5	10	15	20	25	30	35
		Py	1.2134	1.3026	1.38259	1.44276	1.50435	1.62645	1.69396	1.75347
	137	Time	0	5	10	15	20	25	30	35	40	45	50
		Py	1.21779	1.24222	1.3441	1.4189	1.52163	1.61999	1.72291	1.86056	2.06402	2.12279	2.09593
	138	Time	0	5	10	15	20	25	30	35	40	45	50	55	60	65	70	75	80
		Py	1.22928	1.25936	1.35077	1.398	1.47576	1.52821	1.56618	1.56025	1.61301	1.6512	1.69536	1.67886	1.79874	1.8283	1.83073	1.87086	1.89846
	139	Time	0	5	10	15	20	25	30	35
		Py	1.2345	1.20752	1.0947	1.17217	1.20222	1.26172	1.33999	1.38662
	140	Time	0	5	10	15	20	25	30	35	40
		Py	1.25278	1.3006	1.35712	1.3847	1.47283	1.56949	1.64524	1.76878	1.86576
	141	Time	0	5	10	15	20	25
		Py	1.25344	1.34429	1.37223	1.51117	1.56128	1.6173
	142	Time	0	5	10	15	20	25	30	35	40	45	50	55	60	65	70	75	80	85	90
		Py	1.26183	1.37591	1.45313	1.51532	1.62127	1.72931	1.85525	1.99766	2.12036	2.28609	2.34804	2.48358	2.66844	2.75145	2.86045	2.88911	3.00331	3.05967	3.124
	143	Time	0	5	10	15	20	25	30	35
		Py	1.26312	1.28948	1.34289	1.42704	1.50257	1.62869	1.69394	1.78453
	144	Time	0	5	10	15	20	25	30	35	40	45	50	55
		Py	1.28686	1.33893	1.42027	1.46815	1.62121	1.74747	1.85644	1.99034	2.05734	2.11593	2.18467	2.24162
	145	Time	0	5	10	15	20	25	30
		Py	1.29471	1.35588	1.42304	1.5303	1.61769	1.70462	1.81
	146	Time	0	5	10	15	20	25
		Py	1.29733	1.34534	1.43979	1.55537	1.66567	1.77423
	147	Time	0	5	10	15	20	25	30	35	40	45	50	55	60	65	70	75	80	85
		Py	1.29809	1.36454	1.4249	1.55906	1.62224	1.74453	1.84214	1.93638	2.01538	2.09937	2.22384	2.27845	2.41278	2.56998	2.67608	2.79102	2.91557	2.96316
	148	Time	0	5	10	15	20	25	30	35	40
		Py	1.30049	1.33428	1.38248	1.45803	1.57609	1.62805	1.72204	1.78647	1.8902
	149	Time	0	5	10	15	20	25
		Py	1.32569	1.31865	1.47848	1.56528	1.70183	1.86437
	150	Time	0	5	10	15	20	25	30	35	40	45	50	55
		Py	1.32957	1.41676	1.48088	1.57894	1.67656	1.78306	1.8855	2.02142	2.175	2.29275	2.46411	2.50272
	151	Time	0	5	10	15	20	25	30	35
		Py	1.32997	1.39528	1.46659	1.58294	1.68773	1.79623	1.94077	2.04565
	152	Time	0	5	10	15	20	25	30	35	40	45	50	55	60
		Py	1.33955	1.37329	1.45003	1.51403	1.65417	1.7647	1.86533	1.89875	1.92751	2.06578	2.10471	2.198	2.24277
	153	Time	0	5	10	15	20	25	30	35	40	45	50	55
		Py	1.33974	1.41274	1.46667	1.55644	1.65979	1.74302	1.84009	1.94366	2.02998	2.05642	2.17341	2.21333
	154	Time	0	5	10	15	20	25
		Py	1.35236	1.39938	1.52079	1.6351	1.72159	1.83582
	155	Time	0	5	10	15	20	25	30	35	40
		Py	1.36874	1.44845	1.53018	1.62513	1.69001	1.78345	1.87425	1.96512	2.03239
	156	Time	0	5	10	15	20	25	30	35	40	45
		Py	1.37143	1.44722	1.56137	1.71992	1.80667	1.93111	1.99555	2.10046	2.20477	2.27052
	157	Time	0	5	10	15	20	25	30	35	40	45	50	55	60
		Py	1.37205	1.41675	1.49058	1.62551	1.65611	1.76592	1.89003	1.9658	1.99867	2.08718	2.17874	2.30907	2.38055
	158	Time	0	5	10	15	20	25	30	35	40	45
		Py	1.38704	1.45261	1.56629	1.67966	1.78676	1.93401	2.01618	2.06512	2.15932	2.26596
	159	Time	0	5	10	15	20	25	30	35	40	45	50	55	60	65	70
		Py	1.38806	1.39656	1.5143	1.60447	1.66598	1.7923	1.87902	2.05192	2.1661	2.31372	2.50019	2.6174	2.77946	2.89029	3.07624
	160	Time	0	5	10	15	20	25	30
		Py	1.40584	1.43589	1.54387	1.61259	1.71606	1.76098	1.86554
	161	Time	0	5	10	15	20	25	30	35	40
		Py	1.41416	1.54793	1.63166	1.72181	1.79145	1.92646	2.0784	2.16247	2.28206
	162	Time	0	5	10	15	20	25	30	35	40	45
		Py	1.41475	1.49012	1.57798	1.68284	1.76824	1.95275	2.06732	2.13323	2.22452	2.33241
	163	Time	0	5	10	15	20	25	30
		Py	1.43512	1.50382	1.57158	1.66624	1.76737	1.83649	1.90209
	164	Time	0	5	10	15	20	25	30
		Py	1.44509	1.53908	1.60933	1.75225	1.84355	1.95705	2.03343
	165	Time	0	5	10	15	20	25	30	35	40
		Py	1.44679	1.54822	1.64993	1.7758	1.84792	1.9934	2.07875	2.25265	2.35665
	166	Time	0	5	10	15	20	25	30	35	40
		Py	1.46308	1.52716	1.63864	1.73503	1.86346	1.97698	2.08626	2.2833	2.4517
	167	Time	0	5	10	15	20	25	30	35	40	45	50	55
		Py	1.46538	1.77678	1.83767	1.98426	2.1008	2.27444	2.39502	2.56248	2.7389	2.87235	2.9809	3.08726
	168	Time	0	5	10	15	20	25	30	35	40
		Py	1.47011	1.5711	1.66743	1.83265	2.00392	2.14336	2.23967	2.33201	2.50848
	169	Time	0	5	10	15	20	25	30	35	40	45	50
		Py	1.48938	1.61632	1.66718	1.81879	1.97327	2.15402	2.36779	2.59963	2.73415	2.85825	3.01279
	170	Time	0	5	10	15	20	25	30	35
		Py	1.49816	1.55156	1.6605	1.75073	1.80497	1.92197	2.04748	2.15041
	171	Time	0	5	10	15	20	25	30	35	40	45	50
		Py	1.52167	1.57343	1.69691	1.79387	1.85875	1.90902	1.98257	2.0372	2.11715	2.20762	2.23176
	172	Time	0	5	10	15	20	25	30
		Py	1.53506	1.58025	1.68617	1.77904	1.91778	2.0277	2.14379
	173	Time	0	5	10	15	20	25	30	35	40	45	50	55	60	65	70	75	80
		Py	1.53721	1.67317	1.80967	1.92967	2.05317	2.29964	2.44688	2.65414	2.85103	3.06407	3.16699	3.27617	3.2886	3.30585	3.32654	3.36822	3.36389
	174	Time	0	5	10	15	20	25	30	35
		Py	1.56296	1.6777	1.83505	1.96979	2.14152	2.23746	2.35048	2.40762
	175	Time	0	5	10	15	20	25	30	35	40
		Py	1.56363	1.66314	1.78677	1.85622	1.92353	1.96753	2.03664	2.15888	2.27063
	176	Time	0	5	10	15	20	25	30
		Py	1.58535	1.70103	1.76552	1.91217	2.05721	2.21361	2.37497
	177	Time	0	5	10	15	20	25	30	35
		Py	1.61188	1.74112	1.79978	1.88473	1.93173	2.0737	2.20813	2.35938
	178	Time	0	5	10	15	20	25	30	35	40	45	50
		Py	1.62366	1.65915	1.7672	1.91212	2.04731	2.19064	2.32794	2.52587	2.65892	2.83263	2.98772
	179	Time	0	5	10	15	20	25
		Py	1.63263	1.70802	1.78079	1.82098	1.91277	2.07409
	180	Time	0	5	10	15	20	25	30
		Py	1.63412	1.76775	1.85161	2.02668	2.10676	2.27235	2.34129
	181	Time	0	5	10	15	20	25	30	35	40	45	50	55	60	65	70	75	80
		Py	1.63512	1.73891	1.90163	2.03772	2.22364	2.44849	2.62991	2.84783	2.98453	3.1923	3.27218	3.39427	3.42511	3.44379	3.46563	3.46716	3.49659
	182	Time	0	5	10	15	20	25	30	35	40	45	50	55
		Py	1.65279	1.54366	1.59219	1.71541	1.78513	1.93595	2.01951	2.18259	2.31586	2.42511	2.53966	2.62698
	183	Time	0	5	10	15	20	25	30	35	40
		Py	1.65347	1.74709	1.88446	2.03727	2.21345	2.32367	2.52776	2.64149	2.80705
	184	Time	0	5	10	15	20	25	30
		Py	1.6537	1.76186	1.87527	1.99811	2.10073	2.23818	2.37243
	185	Time	0	5	10	15	20	25	30	35	40	45
		Py	1.65962	1.74172	1.87515	1.95611	2.16889	2.35646	2.55986	2.71508	3.01562	3.15568
	186	Time	0	5	10	15	20	25	30	35	40	45	50	55
		Py	1.66626	1.78091	1.91899	2.06972	2.2297	2.42644	2.54231	2.68376	2.84096	2.94378	3.11505	3.26348
	187	Time	0	5	10	15	20	25	30	35	40	45	50	55	60	65
		Py	1.66697	1.77281	1.82002	1.91846	2.00334	2.11368	2.18859	2.26744	2.37536	2.47291	2.54768	2.66215	2.75059	2.86556
	188	Time	0	5	10	15	20	25	30
		Py	1.70427	1.81795	1.91631	2.02949	2.17149	2.30621	2.48239
	189	Time	0	5	10	15	20	25	30
		Py	1.71616	1.77939	1.9006	2.00625	2.1493	2.28965	2.48532
	190	Time	0	5	10	15	20	25	30	35	40
		Py	1.71685	1.8138	1.92575	2.07388	2.22604	2.394	2.54019	2.75908	2.9826
	191	Time	0	5	10	15	20	25
		Py	1.73423	1.80496	1.89654	1.99195	2.07181	2.15936
	192	Time	0	5	10	15	20	25	30	35
		Py	1.76738	1.89281	1.97248	2.07901	2.28707	2.43144	2.58345	2.76949
	193	Time	0	5	10	15	20	25	30
		Py	1.77849	1.92753	2.12086	2.27417	2.46833	2.68264	2.9161
	194	Time	0	5	10	15	20	25	30	35	40
		Py	1.8025	1.92813	2.05432	2.24141	2.40907	2.54045	2.67569	2.87443	3.05317
	195	Time	0	5	10	15	20	25	30	35	40	45	50
		Py	1.80449	1.94338	2.05111	2.26316	2.39633	2.60757	2.7297	2.95653	3.15582	3.41551	3.6465
	196	Time	0	5	10	15	20	25	30	35	40	45
		Py	1.81124	1.93155	2.10416	2.25343	2.39326	2.6248	2.77793	2.92968	3.13511	3.24186
	197	Time	0	5	10	15	20	25	30	35	40	45
		Py	1.83249	1.96507	2.11828	2.3136	2.44103	2.62876	2.75494	2.88146	3.01329	3.11225
	198	Time	0	5	10	15	20	25
		Py	1.83353	1.9566	2.08581	2.20405	2.38134	2.54588
	199	Time	0	5	10	15	20	25	30
		Py	1.86159	1.93908	2.00332	2.06271	2.17356	2.25488	2.39911
	200	Time	0	5	10	15	20	25	30	35	40	45	50	55	60	65
		Py	1.88004	1.99529	2.07879	2.17956	2.26841	2.38918	2.48646	2.59155	2.69407	2.82678	2.93079	3.05855	3.17762	3.32402
	201	Time	0	5	10	15	20	25	30	35
		Py	1.89455	1.99498	2.15267	2.27926	2.46389	2.61014	2.77857	2.91218
	202	Time	0	5	10	15	20	25	30
		Py	1.9011	2.03823	2.16001	2.3248	2.464	2.63449	2.77727
	203	Time	0	5	10	15	20	25	30
		Py	1.91835	2.05726	2.21619	2.33713	2.49669	2.65932	2.81289
	204	Time	0	5	10	15	20	25	30	35	40
		Py	1.93873	2.00754	2.10314	2.15984	2.2775	2.37978	2.52255	2.60441	2.68839
	205	Time	0	5	10	15	20	25
		Py	1.94192	1.98968	2.17814	2.31811	2.44092	2.62456
	206	Time	0	5	10	15	20	25	30	35	40
		Py	1.95767	2.07068	2.21738	2.31626	2.4702	2.61115	2.75804	2.89238	2.9827
	207	Time	0	5	10	15	20	25	30	35
		Py	1.96194	2.11573	2.2939	2.47369	2.70067	2.84919	2.98744	3.09979
	208	Time	0	5	10	15	20	25	30
		Py	1.97007	2.1023	2.24225	2.40951	2.62304	2.85572	3.08843
	209	Time	0	5	10	15	20	25	30	35	40	45	50
		Py	2.00127	2.16754	2.29198	2.46321	2.64217	2.82464	3.01403	3.17575	3.38865	3.62239	3.77155
	210	Time	0	5	10	15	20	25	30	35	40
		Py	2.00169	2.1104	2.26614	2.46351	2.60989	2.72994	2.87058	3.01956	3.19875
	211	Time	0	5	10	15	20	25	30	35	40	45
		Py	2.04907	2.17056	2.34053	2.52779	2.72532	2.934	3.11622	3.36206	3.57852	3.73431
	212	Time	0	5	10	15	20	25
		Py	2.05446	2.11867	2.32311	2.49729	2.6393	2.82591
	213	Time	0	5	10	15	20	25	30	35	40
		Py	2.09227	2.19464	2.32606	2.51385	2.70406	2.92871	3.14735	3.41163	3.69287
	214	Time	0	5	10	15	20	25
		Py	2.09595	2.22315	2.29313	2.41157	2.56623	2.74169
	215	Time	0	5	10	15	20	25	30	35	40
		Py	2.21499	2.38131	2.58172	2.80151	3.03469	3.29063	3.48722	3.79304	3.9993
	216	Time	0	5	10	15	20	25	30
		Py	2.23465	2.35964	2.46072	2.68961	2.94621	3.12963	3.37049
	217	Time	0	5	10	15	20	25	30
		Py	2.32355	2.50544	2.68161	2.90664	3.05964	3.22178	3.44612
	218	Time	0	5	10	15	20	25	30
		Py	2.40698	2.5725	2.76004	2.96302	3.16085	3.38137	3.50977
	219	Time	0	5	10	15	20	25	30	35	40
		Py	2.62605	2.77305	2.95096	3.14756	3.38303	3.6595	3.92604	4.24252	4.57578

## Sheet: Figure 1D
Figure 1D
	Axial velocity ( VPy ) (µm/min)
	Initial axial position (Py0) from the nearest pole (um)
		LB		TB		SOC
	Motor	Py0	VPy	Py0	VPy	Py0	VPy
	1	0.197276	0.000266455	0.252832	0.00055746	0.0001	-1.64189e-15
	2	0.558172	0.00639767	0.801256	0.00560882	0.015129	0.000188584
	3	0.253011	-0.000275514	0.330537	0.00111222	0.242768	0.00117742
	4	0.356616	0.00100589	0.316743	9.07065e-05	0.0570827	-0.00051579
	5	0.244822	0.000926376	0.336095	0.00122668	0.0574642	-0.000314696
	6	0.568753	0.00279254	0.782178	0.00717467	0.126079	8.38741e-05
	7	0.517597	0.000835143	1.02593	0.0113439	0.145613	0.000758984
	8	0.513714	0.00125911	0.0213315	-0.000407371	0.193311	-0.000222504
	9	0.61982	0.00301763	0.262144	0.000923022	0.198307	-1.29899e-05
	10	0.540048	0.00248264	1.11325	0.0105383	0.217909	-0.000861528
	11	0.516341	0.00197391	0.766372	0.00678643	0.217996	-0.000268507
	12	0.173439	-0.000252476	0.81425	0.00759834	0.221009	-8.10431e-05
	13	0.412378	0.00286963	0.197274	0.00039252	0.231486	0.00114332
	14	0.0255642	-0.000181743	0.246048	0.000735815	0.238093	0.000282158
	15	0.0203865	-0.000120006	0.110061	1.61289e-05	0.244243	-0.00076763
	16	0.566536	0.00282031	0.406274	0.00180248	0.256849	-0.000487802
	17	0.404183	0.00341429	0.911612	0.00726357	0.270124	0.00169964
	18	0.382446	5.99747e-05	0.126403	-0.000200579	0.275379	0.000722317
	19	0.543466	0.00135398	0.174368	-0.000217336	0.275563	0.00176067
	20	0.466244	0.000713499	0.0489928	0.000206494	0.280922	0.00129203
	21	0.558598	0.00347508	0.418051	0.00182345	0.281961	0.001359
	22	0.593948	0.00167963	0.355638	0.00215437	0.295938	0.000682296
	23	0.4859	0.000797904	0.472984	0.00306042	0.31661	0.0014006
	24	0.358869	0.0010702	0.202773	0.000765554	0.335782	0.000827904
	25	0.324768	0.00287196	0.513041	0.00186443	0.337053	0.00165273
	26	0.321348	0.00134703	1.0411	0.0109854	0.338783	-1.35411e-05
	27	0.433564	0.00144713	1.02954	0.0108592	0.342437	0.000855219
	28	0.434261	0.000106017	0.541532	0.00563795	0.36418	0.00200049
	29	0.484656	0.00094318	0.578037	0.0037865	0.370816	0.00193923
	30	0.0458609	-0.00024799	0.495572	0.000866096	0.373799	0.00180123
	31	0.511831	0.0014587	0	0.000594087	0.386563	0.00386894
	32	0.460459	0.00216838	0	0.00025268	0.397706	0.000877485
	33	0.579354	0.00286503	0.427312	0.000345596	0.607485	0.00682253
	34	0.479867	0.00234419	0.670686	0.00695492	0.404129	0.0027667
	35	0.335315	0.00266784	0.242455	0.000310536	0.405087	0.00287746
	36	0.546667	0.00459462	0.661223	0.00476804	0.409191	0.00143855
	37	0.585763	0.00298393	0.0392359	0.000591285	0.412271	0.00220362
	38	0.375617	0.0023457	0.385442	0.00244237	0.417859	0.0058209
	39	0.272155	-0.000193152	0.520881	0.00536651	0.427487	-0.000213107
	40	0.43427	0.00117683	0.365119	0.000942259	0.429434	0.00193584
	41	0.451995	0.000780111	0	-0.000148345	0.43432	0.00250381
	42	0.571437	0.00556369	0.0852983	0.000207085	0.441836	0.000723281
	43	0.479674	0.00456996	0.444708	0.00282439	0.448953	0.00328219
	44	0.56794	0.00560741	0	0.000106226	0.460604	0.00123504
	45	0.289142	0.000867887	0.30416	0.00322467	0.461999	0.00239708
	46	0.355953	0.00282393	0.571001	0.00474113	0.46751	0.00537012
	47	0.356933	0.00355234	0.454096	0.00314134	0.475406	0.00288274
	48	0.467912	0.00304177	0.320894	0.00347809	0.477152	0.00172555
	49	0.533728	0.00217764	0.269684	0.00181077	0.478647	0.000620163
	50	1.25871	0.00552616	0.396489	0.00280343	0.479079	0.00107536
	51	0.715158	0.00281731	0.211434	0.000550474	0.489928	0.0020909
	52	0.922264	0.00487559	0.962195	0.010373	0.493737	0.00290166
	53	0.960902	0.00944134	0.635987	0.00539667	0.523246	0.0040469
	54	1.11584	0.00377755	0.667072	0.00414899	0.525558	0.00159698
	55	1.11616	0.00440775	1.2249	0.0127949	0.525563	0.00545757
	56	0.888659	0.00502621	0.681456	0.00299608	0.525883	0.000567349
	57	0.995874	0.00408516			0.539288	0.00379144
	58	1.23254	0.00500966			0.541124	0.00378145
	59	1.04512	0.00779944			0.544696	0.00508929
	60	0.822584	0.00459447			0.551858	0.00305595
	61	0.938219	0.0036611			0.564397	0.00540017
	62	1.01229	0.00480094			0.572289	0.00406031
	63	0.777106	0.00236323			0.577071	0.00477992
	64	0.839296	0.00712941			0.578372	0.00542374
	65	0.780498	0.00881148			0.579077	0.00301096
	66	1.19102	0.0121271			0.579303	0.00425494
	67	0.621549	0.00384859			0.596623	0.00378529
	68	0.670201	0.00239209			0.59753	0.00337723
	69	1.01046	0.00681189			0.601649	0.00320344
	70	1.17146	0.00720319			0.61086	0.0039689
	71	1.01772	0.0028475			0.611648	0.00219454
	72	1.14404	0.00455649			0.615236	0.0069206
	73	0.943715	0.00626316			0.620088	0.00485634
	74	1.11492	0.0129146			0.643183	0.00323984
	75	1.12742	0.00826942			0.650204	0.00612611
	76	0.720506	0.00419463			0.658803	0.00722682
	77	0.935944	0.0049637			0.659144	0.00303951
	78	0.922834	0.00361805			0.668256	0.00834512
	79	1.20347	0.0142755			0.688809	0.00487783
	80	1.13881	0.0134478			0.694926	0.0038236
	81	0.670075	0.00433328			0.722193	0.0053053
	82	0.66966	0.00411499			0.724084	0.00546896
	83	1.06206	0.0169142			0.728228	0.00617946
	84	0.728655	0.00987223			0.747785	0.00733552
	85	0.869313	0.00850718			0.755502	0.0113652
	86	1.19996	0.0145758			0.768962	0.00703894
	87	1.03196	0.0167448			0.769945	0.0095469
	88	1.01074	0.00514761			0.775104	0.00706536
	89	1.24735	0.0174275			0.776662	0.00695986
	90	1.01061	0.00821834			0.779405	0.0112353
	91	1.26865	0.0120587			0.798129	0.00651509
	92	1.26242	0.0163194			0.805815	0.00869359
	93	0.72016	0.00401809			0.833631	0.00828501
	94	0.937009	0.0108868			0.83597	0.00834768
	95	1.02495	0.00995769			0.839977	0.00756114
	96	0.900375	0.00595965			0.843215	0.0126517
	97	0.722128	0.00740743			0.846055	0.00685022
	98	0.823802	0.0105518			0.846055	0.00685022
	99	0.690826	0.00428802			0.848197	0.0144545
	100	0.888084	0.00681325			0.851708	0.00937665
	101	1.17608	0.00823442			0.856926	0.0123083
	102	1.08944	0.00339569			0.858886	0.0126301
	103	0.843942	0.00270613			0.883957	0.00399014
	104	1.08603	0.00542251			0.88613	0.00503933
	105	1.24273	0.00700548			0.894706	0.0116475
	106	0.89711	0.00417144			0.916701	0.00982246
	107	1.25128	0.00865195			0.927615	0.0120953
	108	1.13211	0.0104352			0.94817	0.00988817
	109	1.29803	0.00691231			0.949837	0.0133669
	110	0.871337	0.00255107			0.972156	0.0110242
	111	0.858495	0.00252412			0.974705	0.00873068
	112	1.21326	0.00631302			0.97565	0.00508477
	113	0.740595	0.00291718			0.988699	0.0110935
	114	0.765376	0.00293039			0.998588	0.00513374
	115	0.912635	0.00620254			0.999967	0.00878458
	116	1.27221	0.00944136			1.00277	0.00334825
	117	0.708469	0.00296704			1.02184	0.0123545
	118	1.20641	0.0140024			1.027	0.00702809
	119	1.2587	0.0130679			1.04001	0.0142664
	120	1.17395	0.00885742			1.05124	0.0150102
	121	1.008	0.00338349			1.05173	0.0123293
	122	0.819458	0.00353165			1.07022	0.0063593
	123	1.08391	0.00622743			1.07369	0.0213885
	124	0.763703	0.00369308			1.08021	0.0185074
	125	1.11272	0.00561987			1.0885	0.0128055
	126	0.996181	0.00799418			1.09794	0.0067458
	127	1.16512	0.0066247			1.10997	0.0201798
	128	0.803509	0.00525854			1.11372	0.0129927
	129	1.29762	0.00970722			1.13496	0.0182499
	130	1.271	0.00891898			1.13849	0.0139084
	131	1.26072	0.0121297			1.14593	0.0152765
	132	0.759892	0.00424981			1.15616	0.00815723
	133	0.842841	0.005354			1.15718	0.0156759
	134	0.763527	0.00406634			1.19701	0.0202983
	135	1.08329	0.00372946			1.20521	0.0176071
	136	0.624662	0.00475066			1.2134	0.0155488
	137	0.99085	0.00735852			1.21779	0.020286
	138	0.833144	0.00562285			1.22928	0.00821494
	139	1.29535	0.0134489			1.2345	0.00537693
	140	1.13451	0.0137425			1.25278	0.0153917
	141	1.16059	0.00855325			1.25344	0.0149097
	142	0.688069	0.0018441			1.26183	0.022192
	143	1.17061	0.00664931			1.26312	0.0157264
	144	1.17684	0.00675141			1.28686	0.0189831
	145	0.822258	0.00573107			1.29471	0.0174142
	146	1.22312	0.00805514			1.29733	0.0197776
	147	0.700116	0.003699			1.29809	0.0202175
	148	1.08514	0.0158942			1.30049	0.0152152
	149	1.08952	0.00886368			1.32569	0.0224557
	150	1.24912	0.00476216			1.32957	0.0224695
	151	1.1691	0.00803782			1.32997	0.0210262
	152	0.713972	0.00289659			1.33955	0.0159314
	153	1.15531	0.0094122			1.33974	0.0167134
	154	1.27142	0.0206891			1.35236	0.0199901
	155	1.01898	0.0119332			1.36874	0.0168367
	156	1.19027	0.0123324			1.37143	0.0206564
	157	1.06082	0.0133522			1.37205	0.0170717
	158	0.661291	0.00223273			1.38704	0.02001
	159	0.79512	0.00656278			1.38806	0.0249926
	160	1.00243	0.0130869			1.40584	0.0157248
	161	0.725858	0.00436252			1.41416	0.0213779
	162	0.690038	0.00995558			1.41475	0.021229
	163	1.1307	0.0151817			1.43512	0.0161573
	164	1.29258	0.0153859			1.44509	0.0202511
	165	0.741811	0.00369395			1.44679	0.0227597
	166	1.10965	0.0116715			1.46308	0.0245336
	167	1.18113	0.0129708			1.46538	0.0288108
	168	0.401235	0.00174233			1.47011	0.0263047
	169	0.350016	0.000832902			1.48938	0.032258
	170	0.0481862	0.000109068			1.49816	0.0187715
	171	0.0395327	-4.88664e-05			1.52167	0.0144699
	172	0.436853	0.0029781			1.53506	0.0210909
	173	0.0826156	0.000350735			1.53721	0.0255796
	174	0.0261951	0.000144726			1.56296	0.0253702
	175	0.313888	0.000970528			1.56363	0.0164208
	176	0.263048	0.00107416			1.58535	0.0263267
	177	0.35373	0.00117823			1.61188	0.0200865
	178	0.197754	-0.000402052			1.62366	0.0285409
	179	0.395453	0.00035794			1.63263	0.0163527
	180	0.203535	0.000818226			1.63412	0.0241846
	181	0.161918	0.000283714			1.63512	0.0258216
	182	0.425369	0.00121121			1.65279	0.0208313
	183	0.271712	0.00119914			1.65347	0.0295683
	184	0.217296	0.000129929			1.6537	0.0238163
	185	0.417805	0.000570575			1.65962	0.0346427
	186	0.287203	0.000194329			1.66626	0.0294297
	187	0.363416	0.000607311			1.66697	0.0182562
	188	0.190592	0.000391066			1.70427	0.0254719
	189	0.0576584	0.000242616			1.71616	0.0255477
	190	0.178099	0.000393159			1.71685	0.0314929
	191	0.516254	0.000173355			1.73423	0.0172663
	192	0.41301	0.00187388			1.76738	0.0286975
	193	0.324996	0.00108418			1.77849	0.0376466
	194	0.332937	0.00142915			1.8025	0.0312779
	195	0.303607	0.00230875			1.80449	0.0366052
	196					1.81124	0.03301
	197					1.83249	0.0293127
	198					1.83353	0.0283099
	199					1.86159	0.0172457
	200					1.88004	0.0218309
	201					1.89455	0.0299962
	202					1.9011	0.0294645
	203					1.91835	0.0297731
	204					1.93873	0.0194933
	205					1.94192	0.0280395
	206					1.95767	0.0264713
	207					1.96194	0.0338483
	208					1.97007	0.037448
	209					2.00127	0.0359233
	210					2.00169	0.0299701
	211					2.04907	0.0389145
	212					2.05446	0.0319617
	213					2.09227	0.0403692
	214					2.09595	0.0250078
	215					2.21499	0.0455752
	216					2.23465	0.0388071
	217					2.32355	0.0369888
	218					2.40698	0.0380493
	219					2.62605	0.0488981

## Sheet: Figure 2C
Figure 2C
	Relative axial distance (Ny) (µm)
	Relative axial velocity (VDy) (µm/min)
		Time = 0min			Time =10min			Time = 20min			Time = 30min			Time = 40min
	Cell1 (G)	Ny	VDy		Ny	VDy		Ny	VDy		Ny	VDy		Ny	VDy
		2.01875	0.0111176		2.12992	0.013836		2.26828	0.0271126		2.53941	0.0346911		2.88632	0.0519581
		2.34824	0.0123486		2.47172	0.0163872		2.63559	0.0296542		2.93214	0.0400336		3.33247	0.0546851
		0.330028	0.00147123		0.344741	0.00248626		0.369603	0.00248171		0.39442	0.00505087		0.444929	0.0027294
		3.49132	0.0158269		3.64959	0.0209157		3.85874	0.0451874		4.31062	0.0583147		4.89376	0.082151
		Ny	VDy		Ny	VDy		Ny	VDy		Ny	VDy		Ny	VDy
	Cell2 (R)	1.13454	0.00260435		1.16058	0.011795		1.27853	0.00995474		1.37808	0.020642		1.5845	0.0152478
		0.883882	0.00525796		0.936461	0.00917925		1.02825	0.00610834		1.08934	0.0180916		1.27025	0.012456
		2.51985	0.00913005		2.61115	0.0222537		2.83369	0.0315722		3.14941	0.0412292		3.5617	0.0569399
		1.78113	0.00652898		1.84642	0.0157003		2.00342	0.0161922		2.16534	0.0309558		2.4749	0.0367175
		0.250657	-0.00265361		0.224121	0.00261579		0.250279	0.0038464		0.288743	0.00255035		0.314247	0.00279176
		1.38531	0.0065257		1.45057	0.0104587		1.55515	0.0216175		1.77133	0.0205872		1.9772	0.0416921
		0.64659	0.00392463		0.685836	0.00390527		0.724889	0.00623749		0.787264	0.0103138		0.890401	0.0214697
		1.63597	0.0038721		1.67469	0.0130745		1.80543	0.0254639		2.06007	0.0231376		2.29145	0.0444839
		0.897247	0.00127102		0.909957	0.00652107		0.975168	0.0100839		1.07601	0.0128641		1.20465	0.0242615
		0.738719	0.00260107		0.76473	0.00655342		0.830264	0.01538		0.984064	0.0102734		1.0868	0.0202224
		2.79674	0.00913348		2.88807	0.0195894		3.08397	0.0328006		3.41197	0.0461089		3.87306	0.0689605
		Ny	VDy		Ny	VDy		Ny	VDy		Ny	VDy		Ny	VDy
	Cell (B)	1.97828	0.00866962		2.06498	0.0182509		2.24749	0.0265638		2.51313	0.0381183		2.89431	0.0369518
		1.66178	0.00348981		1.69668	0.0169634		1.86631	0.0173191		2.0395	0.0328631		2.36813	0.037139
		1.78042	0.00346299		1.81505	0.0195786		2.01084	0.0212873		2.22371	0.0341704		2.56541	0.034448
		0.910027	-0.00287192		0.881308	0.0130824		1.01213	0.00928		1.10493	0.018436		1.28929	0.0191934
		0.316507	0.00525369		0.369044	0.00121365		0.381181	0.00924467		0.473628	0.00525524		0.52618	-0.000187193
		0.197864	0.0052483		0.250347	-0.00136939		0.236653	0.00527643		0.289418	0.00394797		0.328897	0.00250382
		1.06826	0.0117332		1.18559	0.00497688		1.23536	0.0172837		1.4082	0.0196823		1.60502	0.0177584
		0.118643	5.39255e-06		0.118697	0.00258304		0.144528	0.00396824		0.18421	0.00130726		0.197283	-0.00269101
		0.75175	0.00647952		0.816545	0.00376323		0.854178	0.00803907		0.934568	0.0144271		1.07884	0.0179456
		0.870393	0.00648491		0.935243	0.00634627		0.998705	0.0120073		1.11878	0.0157343		1.27612	0.0152546
		2.69017	0.0128855		2.81902	0.0216708		3.03573	0.02799		3.31563	0.0473301		3.78893	0.055791

## Sheet: Figure 2D
Figure 2D
	Time (min)
	Growth rate (1/μm)
	Cell 1		Cell 2		Cell3		Cell4		Cell5		Cell6		Cell7		Cell8		Cell9		Cell10		Cell11
	Time	Growth rate	Time	Growth rate	Time	Growth rate	Time	Growth rate	Time	Growth rate	Time	Growth rate	Time	Growth rate	Time	Growth rate	Time	Growth rate	Time	Growth rate	Time	Growth rate
	0	0.00881263	0	0.00473061	0	0.00866607	0	0.00549491	0	0.00412496	0	0.00150047	0	0.00723816	0	0.012214	0	0.0116381	0	0.0055345	0	0.00695631
	10	0.00648001	10	0.00249444	10	0.00761622	10	0.006477	10	0.0083477	10	0.0103104	10	0.0158707	10	0.0109399	10	0.0139856	10	0.00598749	10	0.0140297
	20	0.00675165	20	0.00597015	20	0.0103835	20	0.0123129	20	0.0108209	20	0.00931945	20	0.0184343	20	0.0171243	20	0.015532	20	0.00428247	20	0.0153583
	30	0.0116475	30	0.00923048	30	0.00748607	30	0.0137963	30	0.0131368	30	0.0159998	30	0.0192575	30	0.0158492	30	0.0212786	30	0.0105301	30	0.0132664
	40	0.00819846	40	0.00963164	40	0.0153709	40	0.0187226	40	0.0163835	40	0.0153398	40	0.0242914	40	0.0175283	40		40	0.0147575	40
															60	0.0235381			60	0.0212123

## Sheet: Figure 2E
Figure 2F
	Relative lateral distance (Nx) (µm)
	Relative lateral velocity (VDx) (µm/min)
		Time = 0min			Time =10min			Time = 20min			Time = 30min			Time = 40min
	Cell1 (G)	Nx	VDx		Nx	VDx		Nx	VDx		Nx	VDx		Nx	VDx
		0.93161	0.00039579		0.935568	0.000315		0.938718	0.00225824		0.9613	0.000148959		0.96279	-0.00145897
		0.053	8.33038e-05		0.053833	0.000114386		0.0549769	-0.00218684		0.0331085	0.00181058		0.0512143	0.00112928
		0.98461	0.000479093		0.989401	0.000429386		0.993694	7.14039e-05		0.994408	0.00195954		1.014	-0.000329693
		1.00694	0.00108975		1.01783	0.000944233		1.02728	0.00115432		1.03882	0.000970905		1.04853	0.00196482
		Nx	VDx		Nx	VDx		Nx	VDx		Nx	VDx		Nx	VDx
	Cell2 (R)	0.303632	-0.00160193		0.287612	-0.000412132		0.283491	-0.00350744		0.248417	0.00184034		0.26682	-0.00360571
		0.746368	0.00121756		0.758544	0.00177091		0.776253	0.00411234		0.817376	0.000330812		0.820684	0.00379545
		0.698357	0.00164821		0.714839	-0.000167724		0.713162	0.0043999		0.757161	0.0020235		0.777396	0.00374897
		0.685122	0.00277101		0.712832	0.00199015		0.732733	0.00517253		0.784459	0.00258599		0.810319	0.00287685
		1.05	-0.000384364		1.04616	0.00135878		1.05974	0.000604897		1.06579	0.00217115		1.0875	0.00018974
		1.00199	4.62807e-05		1.00245	-0.000579856		0.996653	0.000892457		1.00558	0.00386384		1.04422	0.000143259
		0.988753	0.00116909		1.00044	0.00157802		1.01622	0.00166509		1.03288	0.00442633		1.07714	-0.000728855
		0.0480108	-0.000430645		0.0437044	0.00193864		0.0630908	-0.00028756		0.0602152	-0.00169269		0.0432883	4.64806e-05
		0.0612462	-0.00155345		0.0457117	-0.00021924		0.0435193	-0.00106019		0.0329174	-0.00225518		0.0103656	0.000918595
		0.0132354	-0.00112281		0.00200732	0.00175641		0.0195714	0.00077263		0.0272977	0.000562491		0.0329227	-0.000872114
		1.06719	-0.000825689		1.07545	-0.00034747		1.07893	-0.000171781		1.08064	-0.000957958		1.09022	0.000485581
		Nx	VDx		Nx	VDx		Nx	VDx		Nx	VDx		Nx	VDx
	Cell (B)	0.947252	0.00295082		0.97676	0.000748754		0.984248	0.00191083		1.00336	0.00123266		1.01568	0.00322309
		1.02781	0.00320604		1.05987	-0.000320606		1.05666	0.0027894		1.08456	0.00245591		1.10911	-0.000625659
		0.0313774	-0.00130507		0.0183267	0.000626114		0.0245878	-0.00086559		0.0159319	0.000500521		0.0209371	-0.00125518
		0.921405	0.00514853		0.972891	0.000880329		0.981694	0.00133489		0.995043	-0.000513587		0.989907	0.000494856
		0.080555	0.000255213		0.0831071	-0.00106936		0.0724135	0.000878568		0.0811992	0.00122325		0.0934317	-0.00384874
		0.978629	0.00164576		0.995087	0.00137487		1.00884	0.00104524		1.01929	0.00173319		1.03662	0.0019679
		0.0258466	-0.00219771		0.00386954	-0.000131575		0.00255379	0.000575944		0.00831323	0.00174625		0.0257758	0.00272823
		1.05918	0.00190097		1.07819	0.000305509		1.08125	0.00192381		1.10049	0.00295644		1.13005	-0.00188084
		0.106402	-0.0019425		0.0869766	-0.00120093		0.0749673	0.00145451		0.0895124	0.0029695		0.119207	-0.00112052
		0.952783	0.00384347		0.991217	0.00150644		1.00628	0.000469298		1.01097	-1.30666e-05		1.01084	-0.000760325
		1.10526	0.00101519		1.11541	0.000660264		1.12201	-0.000234836		1.11966	0.0014646		1.13431	-0.0010904

## Sheet: Figure 2F
Figure 2G
	Time (min)
	Growth rate (1/μm)
	Cell 1		Cell 2		Cell3		Cell4		Cell5		Cell6		Cell7
	Time	Growth rate	Time	Growth rate	Time	Growth rate	Time	Growth rate	Time	Growth rate	Time	Growth rate	Time	Growth rate
	0	0.00137904	0	0.00457442	0	0.000394293	0	0.00201709	0	0.00466072	0	0.0032834	0	0.000579193
	10	0.00260097	10	-4.52501e-05	10	0.000288559	10	-2.45546e-05	10	0.0011357	5	-0.000999318	5	-0.00314861
	20	-0.00144406	20	0.00209875	20	0.00355987	20	0.00307891	20	0.00115269	10	0.00269912	10	-0.0042584
	30	-0.00242357	30	0.00187148	30	-0.000749504	30	0.00392586	30	-0.000159275	15	-0.00233506	15	0.001402
	40	0.00147298	40	-0.00418385	40	-0.00210514	40	0.00163204	40	0.0010534			20	-0.000915022

## Sheet: Figure 3B
Figure 3B
	Time (min)
	Normalized axial position (Ny)
	Motor
	1	Time	0	5	10	15	20	25	30	35	40	45
		Ny	0.490196	0.457547	0.462264	0.468182	0.473214	0.461538	0.471311	0.476923	0.455882	0.453333
	2	Time	0	5	10	15	20	25	30	35	40	45	50
		Ny	0.411504	0.416667	0.422414	0.427966	0.416667	0.422131	0.41129	0.420635	0.415385	0.433824	0.421986
	3	Time	0	5	10	15	20	25	30	35
		Ny	0.39011	0.398936	0.39899	0.392157	0.40566	0.393805	0.376033	0.380952
	4	Time	0	5	10	15	20
		Ny	0.377193	0.371795	0.38	0.36194	0.390071
	5	Time	0	5	10	15	20
		Ny	0.311404	0.316239	0.304	0.302239	0.319149
	6	Time	0	5	10	15	20	25	30	35	40	45	50
		Ny	0.271605	0.222222	0.21134	0.235849	0.241379	0.227642	0.221374	0.228571	0.235294	0.236364	0.243017
	7	Time	0	5	10	15	20	25	30	35	40
		Ny	0.258929	0.230769	0.269841	0.253623	0.266447	0.267857	0.274725	0.268844	0.273364
	8	Time	0	5	10	15	20	25	30	35	40	45	50	55
		Ny	0.225225	0.219298	0.228448	0.226496	0.225	0.224	0.234375	0.229927	0.242754	0.244604	0.244755	0.238255
	9	Time	0	5	10	15	20	25	30	35	40
		Ny	0.204082	0.207921	0.204762	0.205357	0.216667	0.212687	0.22	0.222222	0.225989
	10	Time	0	5	10	15	20	25	30	35	40	45
		Ny	0.196078	0.193396	0.193396	0.2	0.200893	0.192308	0.188525	0.188462	0.176471	0.176667
	11	Time	0	5	10	15	20
		Ny	0.183673	0.183168	0.173077	0.175926	0.182609
	12	Time	0	5	10	15	20	25	30	35	40	45	50	55	60
		Ny	0.164557	0.1625	0.144578	0.156627	0.143678	0.15	0.134409	0.136364	0.128571	0.12844	0.133621	0.129921	0.131387
	13	Time	0	5	10	15	20	25	30	35	40	45	50
		Ny	0.141593	0.144737	0.146552	0.127119	0.145833	0.139344	0.141129	0.134921	0.134615	0.143382	0.138298
	14	Time	0	5	10	15	20	25	30	35
		Ny	0.10101	0.102941	0.1	0.0954545	0.0869565	0.0867769	0.0807692	0.0845588
	15	Time	0	5	10	15	20	25	30	35	40
		Ny	0.0969388	0.113861	0.104762	0.0982143	0.0958333	0.100746	0.1	0.101852	0.107345
	16	Time	0	5	10	15	20	25	30	35	40	45	50
		Ny	0.0833333	0.0802469	0.0679012	0.0882353	0.0747126	0.0898876	0.0923913	0.104167	0.102041	0.104762	0.0982143
	17	Time	0	5	10	15	20	25
		Ny	0.0681818	0.0691489	0.07	0.0707547	0.0701754	0.068
	18	Time	0	5	10	15	20	25
		Ny	0.0555556	0.045045	0.0420168	0.0551181	0.0441176	0.0472973
	19	Time	0	5	10	15	20
		Ny	0.0275591	0.0477519	0.0325564	0.0408148	0.0371159
	20	Time	0	5	10	15	20	25	30	35	40	45	50	55	60
		Ny	0.0103093	0.0247525	0.038835	0.0233645	0.0185185	0.0229358	0.0221239	0.0123967	0.0189394	0.0136986	0.0228758	0.0119048	0.0178409
	21	Time	0	5	10	15	20	25	30	35	40	45
		Ny	-0.0343137	-0.0377358	-0.0424528	-0.0363636	-0.0357143	-0.042735	-0.045082	-0.0423077	-0.0551471	-0.05
	22	Time	0	5	10	15	20	25	30	35
		Ny	-0.040404	-0.0490196	-0.0485437	-0.0518868	-0.046729	-0.0585586	-0.0446429	-0.0438596
	23	Time	0	5	10	15	20	25	30
		Ny	-0.0537634	-0.0357143	-0.0392157	-0.0373832	-0.0401786	-0.0462185	-0.0472441
	24	Time	0	5	10	15	20
		Ny	-0.0643564	-0.0721154	-0.0849057	-0.0740741	-0.0714286
	25	Time	0	5	10	15	20	25
		Ny	-0.110656	-0.0992063	-0.115385	-0.108209	-0.0985915	-0.1
	26	Time	0	5	10	15	20	25	30	35	40	45	50
		Ny	-0.123894	-0.122807	-0.12069	-0.139831	-0.113445	-0.110656	-0.129032	-0.122047	-0.119231	-0.117647	-0.113475
	27	Time	0	5	10	15	20	25	30	35	40	45
		Ny	-0.132353	-0.127358	-0.122642	-0.113636	-0.120536	-0.123932	-0.131148	-0.126923	-0.136029	-0.13
	28	Time	0	5	10	15	20	25
		Ny	-0.206422	-0.19469	-0.194915	-0.199219	-0.203704	-0.212838
	29	Time	0	5	10	15	20	25	30
		Ny	-0.223577	-0.232	-0.225564	-0.232639	-0.237179	-0.233728	-0.240541
	30	Time	0	2.5	5	7.5	10	12.5	15	17.5	20	22.5	25	27.5
		Ny	-0.242991	-0.238532	-0.243243	-0.232456	-0.24359	-0.24569	-0.239496	-0.231707	-0.231707	-0.23622	-0.234848	-0.238971
	31	Time	0	5	10	15	20	25	30	35	40	45	50	55	60
		Ny	-0.28866	-0.296875	-0.287879	-0.289216	-0.280952	-0.280374	-0.281818	-0.291304	-0.280992	-0.281746	-0.289474	-0.288194	-0.297386
	32	Time	0	5	10	15	20
		Ny	-0.29	-0.313725	-0.290476	-0.309091	-0.29386
	33	Time	0	5	10	15	20
		Ny	-0.318898	-0.333333	-0.327068	-0.32963	-0.32971
	34	Time	0	5	10	15	20	25	30	35	40	45	50	55	60
		Ny	-0.319588	-0.338542	-0.338384	-0.333333	-0.333333	-0.32243	-0.322727	-0.33913	-0.334711	-0.337302	-0.338346	-0.340278	-0.339869
	35	Time	0	5	10	15	20	25
		Ny	-0.331967	-0.321429	-0.330769	-0.324627	-0.316901	-0.313333
	36	Time	0	5	10	15	20	25	30	35
		Ny	-0.391892	-0.384956	-0.393162	-0.383333	-0.396	-0.391473	-0.4	-0.400709
	37	Time	0	5	10	15	20
		Ny	-0.40873	-0.379699	-0.393617	-0.392617	-0.399371
	38	Time	0	5	10	15	20	25	30	35	40	45
		Ny	-0.426471	-0.443396	-0.448113	-0.436364	-0.441964	-0.457265	-0.463115	-0.446154	-0.463235	-0.453333
	39	Time	0	5	10	15	20	25	30	35	40	45	50
		Ny	-0.429487	-0.425926	-0.432099	-0.417647	-0.436782	-0.44382	-0.445652	-0.416667	-0.44898	-0.442857	-0.433036
	40	Time	0	5	10	15	20	25	30	35
		Ny	-0.460784	-0.485294	-0.485981	-0.477273	-0.457627	-0.487288	-0.484127	-0.477778
	41	Time	0	5	10	15	20	25	30
		Ny	-0.463415	-0.484	-0.481203	-0.472222	-0.474359	-0.473373	-0.472973
	42	Time	0	5	10	15	20	25	30	35
		Ny	-0.15566	-0.140909	-0.134454	-0.15	-0.125	-0.124204	-0.128655	-0.129032
	43	Time	0	5	10	15
		Ny	-0.144231	-0.14557	-0.141975	-0.142424
	44	Time	0	5	10	15	20
		Ny	-0.190476	-0.186567	-0.195035	-0.193333	-0.204403

## Sheet: Figure 3C
Figure 3E
	Normalized axial position (Ny)
	Slope (1/min)
	Motor	Ny	Slope
	1	0.4902	-0.00033
	2	0.4115	0.00015
	3	0.39011	-0.00043
	4	0.37719	0.00032
	5	0.3114	3e-05
	6	0.2716	-9e-05
	7	0.25893	0.00065
	8	0.22523	0.00041
	9	0.20408	0.00056
	10	0.19608	-0.00044
	11	0.18367	-0.00019
	12	0.16456	-0.00059
	13	0.14159	-9e-05
	14	0.10101	-0.00065
	15	0.09694	0
	16	0.08333	0.00059
	17	0.06818	2e-05
	18	0.05556	-0.00018
	19	0.02756	0.00024
	20	0.01031	-0.00013
	21	-0.03431	-0.00036
	22	-0.0404	-6e-05
	23	-0.05376	-2e-05
	24	-0.06436	-0.00032
	25	-0.11066	0.00036
	26	-0.12389	0.00018
	27	-0.13235	-0.00014
	28	-0.20642	-0.00036
	29	-0.22358	-0.00047
	30	-0.24299	0.00024
	31	-0.28866	0
	32	-0.29	-6e-05
	33	-0.3189	-0.00036
	34	-0.31959	-0.00018
	35	-0.33197	0.00065
	36	-0.39189	-0.00034
	37	-0.40873	0.00012
	38	-0.42647	-0.00057
	39	-0.42949	-0.00026
	40	-0.46078	-0.00023
	41	-0.46341	0
	42	-0.15566	0.00072
	43	-0.14423	0.00018
	44	-0.19048	-0.00069

[truncated: 8 more sheets: Figure 3D, Figure 3E, Figure 3F, Figure 3H, Figure 4C, Figure 4E, Figure 4F, Figure S1]
